# Supplementary material for: t-3-Benzyl-r-2,c-6-bis­(4-methoxy­phen­yl)piperidin-4-one oxime
Source: Acta Crystallogr Sect E Struct Rep Online. 2008 Jun 7;64(Pt 7):o1211. doi: 10.1107/S1600536808016449 (PMC2961741; doi:10.1107/S1600536808016449)
Supplement: Supplementary file 2 [file e-64-o1211-Isup2.hkl]

#
# h,k,l, Fc-squared, Fo-squared, sigma(Fo-squared) and status flag
#
data_I
_shelx_title ' BJT8 (EX0726)   C26H28N2O3 Z=8 Pbca'
_shelx_refln_list_code          4
_shelx_F_calc_maximum      337.50
_exptl_crystal_F_000      1776.00
_reflns_d_resolution_high  0.8399
 
loop_
 _symmetry_equiv_pos_as_xyz
 'x, y, z'
 'x+1/2, -y+1/2, -z'
 '-x, y+1/2, -z+1/2'
 '-x+1/2, -y, z+1/2'
 '-x, -y, -z'
 '-x-1/2, y-1/2, z'
 'x, -y-1/2, z-1/2'
 'x-1/2, y, -z-1/2'
 
_cell_length_a    10.2472
_cell_length_b    11.2723
_cell_length_c    38.4188
_cell_angle_alpha  90.000
_cell_angle_beta   90.000
_cell_angle_gamma  90.000
 
_shelx_F_squared_multiplier     1.000
 
loop_
 _refln_index_h
 _refln_index_k
 _refln_index_l
 _refln_F_squared_calc
 _refln_F_squared_meas
 _refln_F_squared_sigma
 _refln_observed_status
   2   0   0   113904.20      -30.76     30.76 o
   4   0   0     1239.62     1248.47     65.06 o
   6   0   0       10.13        9.04     24.10 o
   8   0   0     5129.53     5651.13    389.51 o
  10   0   0     1082.09     1244.93    222.20 o
  12   0   0        5.56       57.23    108.43 o
   2   1   0    41052.83    77887.13   2089.90 o
   4   1   0        1.36       18.07      9.04 o
   6   1   0      569.14      595.54     33.42 o
   8   1   0     5804.41     6641.41    369.68 o
  10   1   0     2986.54     3508.21    464.87 o
  12   1   0       21.61       12.05     60.25 o
   0   2   0     8822.48    10109.23    473.48 o
   2   2   0    24736.72    37407.02    965.89 o
   4   2   0      676.88      751.53     30.55 o
   6   2   0      389.90      478.66     30.30 o
   8   2   0      841.40      806.00     66.91 o
  10   2   0     2096.34     2289.17    347.22 o
  12   2   0        6.32       60.24     90.36 o
   2   3   0      490.63      460.90     18.31 o
   4   3   0    11287.29    14037.78    440.71 o
   6   3   0     3147.65     3639.69    147.85 o
   8   3   0      273.80      287.02     42.30 o
  10   3   0       16.52       36.15     51.21 o
   0   4   0     1491.48     1118.79     53.13 o
   2   4   0       98.82       69.43      9.06 o
   4   4   0        3.34        6.02     12.05 o
   6   4   0      758.42      803.28     42.60 o
   8   4   0      216.45      250.58     48.30 o
  10   4   0        0.19        6.02     57.22 o
   2   5   0    12886.57    15587.55    558.54 o
   4   5   0       71.06       63.32     15.08 o
   6   5   0     1684.42     1842.43    110.73 o
   8   5   0      286.05      329.28     63.44 o
  10   5   0      116.93      147.73     63.31 o
   0   6   0     6627.49     7477.20    320.59 o
   2   6   0      839.52     1022.66     42.74 o
   4   6   0       14.19       18.07     21.09 o
   6   6   0      279.97      214.55     30.22 o
   8   6   0      154.50      226.24     66.36 o
  10   6   0       95.61      117.56     96.46 o
   2   7   0      574.85      531.37     30.36 o
   4   7   0       24.03        9.04     24.10 o
   6   7   0      111.72      159.82     39.20 o
   8   7   0      139.90      156.82     78.41 o
  10   7   0      174.77      187.01     90.49 o
   0   8   0     1189.72     1229.57    107.05 o
   2   8   0      753.92      723.65     51.69 o
   4   8   0      511.53      490.81     54.53 o
   6   8   0      444.08      444.77     69.59 o
   8   8   0      207.79      156.91     69.40 o
   2   9   0     3220.83     3645.85    227.87 o
   4   9   0       41.41      108.47     45.20 o
   6   9   0       45.45       90.39     39.17 o
   8   9   0       93.66      171.81    114.54 o
   0  10   0      382.17      320.56     60.48 o
   2  10   0      114.84       84.43     30.15 o
   4  10   0       95.59      117.57     54.26 o
   6  10   0      933.76     1087.43    385.77 o
   2  11   0      161.96      202.11     54.30 o
   4  11   0       55.33       84.37     63.28 o
   6  11   0       75.93      105.48    120.55 o
   0  12   0     1687.98     1596.33   1131.50 o
   2  12   0      283.30      184.19    111.72 o
   4  12   0      517.36      432.62    254.13 o
   2  13   0      132.59      189.96     87.44 o
   1   1   1     3991.90       -3.74      3.74 o
   2   1   1      482.53      546.86     15.36 o
   3   1   1      249.41      260.92      9.10 o
   4   1   1       42.92       39.19      6.03 o
   5   1   1       61.63       57.29      9.05 o
   6   1   1      968.76     1017.98     33.63 o
   7   1   1     1850.68     1904.26     61.73 o
   8   1   1        5.82       30.12     15.06 o
   9   1   1        7.50      -21.08     27.11 o
  10   1   1      312.96      332.32     45.32 o
  11   1   1      167.48      202.10     60.33 o
  12   1   1       44.86       90.39     45.19 o
   0   2   1    16826.67    23143.12    762.36 o
   1   2   1     2579.21     2491.04     53.43 o
   2   2   1     6913.11     7818.12    142.61 o
   3   2   1       73.68       84.49      6.04 o
   4   2   1       37.52       27.13      6.03 o
   5   2   1      298.58      323.96     15.14 o
   6   2   1      829.09      939.20     30.49 o
   7   2   1       33.72       24.10     15.07 o
   8   2   1      471.83      454.27     30.28 o
   9   2   1      142.31      193.05     30.16 o
  10   2   1       33.48       18.08     33.14 o
  11   2   1        0.15        3.01     33.13 o
  12   2   1       55.88        0.00     51.22 o
   1   3   1      647.49      568.59     12.29 o
   2   3   1     9347.84    10749.04    226.10 o
   3   3   1     1353.08     1350.37     34.15 o
   4   3   1     2619.67     2677.49     63.22 o
   5   3   1     1435.26     1473.51     43.16 o
   6   3   1      675.73      696.39     27.37 o
   7   3   1       82.73       96.48     15.07 o
   8   3   1        0.05       36.14     21.08 o
   9   3   1      212.02      187.14     33.20 o
  10   3   1      531.07      532.76    108.97 o
  11   3   1       29.05       -9.04     42.18 o
   0   4   1     1734.32     1678.28     50.29 o
   1   4   1     2128.30     2178.48     50.66 o
   2   4   1     3508.07     3707.85     93.99 o
   3   4   1      344.10      391.17     15.16 o
   4   4   1     1553.64     1744.07     49.48 o
   5   4   1       54.10       36.17     12.06 o
   6   4   1      164.66      178.09     18.11 o
   7   4   1      612.22      609.88     36.41 o
   8   4   1     2327.01     2307.05    123.54 o
   9   4   1      973.00      939.78     91.24 o
  10   4   1       54.39       90.40     36.16 o
  11   4   1       55.49       33.15     48.21 o
   1   5   1      648.71      594.93     18.31 o
   2   5   1      711.82      775.23     24.42 o
   3   5   1     1122.16     1280.09     36.84 o
   4   5   1       12.59        3.01      9.04 o
   5   5   1      408.09      405.89     21.20 o
   6   5   1      200.43      196.27     18.12 o
   7   5   1      579.37      536.66     36.38 o
   8   5   1      249.15      205.34     36.24 o
   9   5   1      201.23      178.05     45.27 o
  10   5   1       32.05       24.10     33.14 o
  11   5   1        2.77      -45.18     75.30 o
   0   6   1     2763.76     2846.65     94.57 o
   1   6   1       44.49       36.17      9.04 o
   2   6   1       52.02       39.19      9.04 o
   3   6   1       70.91       72.36     12.06 o
   4   6   1      235.80      214.55     18.13 o
   5   6   1       41.43       36.16     15.07 o
   6   6   1        1.16        0.00     18.07 o
   7   6   1       83.24       36.17     27.13 o
   8   6   1        3.83       12.05     39.15 o
   9   6   1      140.56      144.76     60.32 o
  10   6   1      399.58      471.50    193.43 o
   1   7   1        0.23      -12.05     12.05 o
   2   7   1      172.76      147.94     12.08 o
   3   7   1       28.45       33.14     15.06 o
   4   7   1       70.15      120.58     24.12 o
   5   7   1       90.06      105.53     21.11 o
   6   7   1      148.76      187.04     27.15 o
   7   7   1       78.13       33.16     30.14 o
   8   7   1       14.48        3.01     39.16 o
   9   7   1      151.06      205.08     63.33 o
  10   7   1      136.03       15.08     54.28 o
   0   8   1        2.65      -18.07     18.07 o
   1   8   1      476.79      442.45     27.27 o
   2   8   1      220.79      214.44     24.16 o
   3   8   1     1372.65     1521.81     76.55 o
   4   8   1      252.93      280.92     30.21 o
   5   8   1      363.00      335.64     36.29 o
   6   8   1        0.36       27.11     30.12 o
   7   8   1      490.94      423.67     72.63 o
   8   8   1       18.84       27.11     39.16 o
   9   8   1       54.72       51.22     60.26 o
   1   9   1       67.60      114.54     21.10 o
   2   9   1      652.92      734.31     42.48 o
   3   9   1      385.64      435.56     39.32 o
   4   9   1      329.28      395.93     36.27 o
   5   9   1       49.62      -15.07     36.16 o
   6   9   1      491.08      502.35     90.79 o
   7   9   1       27.44      -33.14     33.14 o
   8   9   1        2.01      -21.08     57.22 o
   9   9   1        7.90      186.74     96.38 o
   0  10   1      794.14      902.10     78.97 o
   1  10   1       61.38       54.25     18.08 o
   2  10   1      203.87      199.20     27.16 o
   3  10   1      290.64      271.87     36.25 o
   4  10   1       37.13       84.36     30.13 o
   5  10   1       87.20       57.27     33.16 o
   6  10   1      121.94      135.68     48.24 o
   7  10   1       32.81      -15.06     45.19 o
   1  11   1       77.42       57.27     24.11 o
   2  11   1      165.20      196.08     36.20 o
   3  11   1      137.17      205.07     51.27 o
   4  11   1      124.57       75.38     45.23 o
   5  11   1      569.98      747.71    202.82 o
   6  11   1      177.69      184.00    105.57 o
   0  12   1        7.66       15.06     66.26 o
   1  12   1      496.18      529.45    139.17 o
   2  12   1      153.02      202.07     69.37 o
   3  12   1      468.20      650.23    235.90 o
   4  12   1        2.68       21.08     42.17 o
   5  12   1       49.94       30.13     51.22 o
   1  13   1       16.80       18.07     51.21 o
   2  13   1       13.89       15.06     54.22 o
   1   0   2     3712.24        3.82      3.82 o
   2   0   2      507.79      585.14     21.56 o
   3   0   2     2692.65     2610.15     74.76 o
   4   0   2     1148.23     1128.21     40.18 o
   5   0   2     1532.11     1461.78     58.84 o
   6   0   2      175.95      214.43     21.14 o
   7   0   2       40.94       51.23     18.08 o
   8   0   2      273.70      281.02     30.22 o
   9   0   2      459.07      526.65     72.64 o
  10   0   2     1128.15     1278.96    197.93 o
  11   0   2       65.09      132.60     69.31 o
  12   0   2       18.44        0.00     54.22 o
   1   1   2     9923.13       -4.54      4.54 o
   2   1   2     1121.38      991.52     18.89 o
   3   1   2        5.97       -6.02      6.02 o
   4   1   2     2575.81     2819.83     66.84 o
   5   1   2      469.03      461.73     18.23 o
   6   1   2        6.97        6.02     12.05 o
   7   1   2      798.81      916.28     33.49 o
   8   1   2      198.72      262.65     24.15 o
   9   1   2     1840.42     1943.91    119.77 o
  10   1   2       63.42      114.52     33.15 o
  11   1   2       58.95       18.08     33.15 o
  12   1   2      150.68       90.47     51.27 o
   0   2   2     3213.11     3239.80    110.53 o
   1   2   2     2754.31     2946.87     63.70 o
   2   2   2      312.41      283.04      9.13 o
   3   2   2     1930.81     1710.21     37.93 o
   4   2   2      173.99      148.12      9.07 o
   5   2   2      999.42     1198.20     33.71 o
   6   2   2      563.33      571.01     24.30 o
   7   2   2      961.60      924.09     39.65 o
   8   2   2      250.82      277.90     27.19 o
   9   2   2     1233.64     1339.41     88.48 o
  10   2   2      323.54      335.36     51.36 o
  11   2   2        8.23       24.10     33.13 o
  12   2   2      265.05      202.24     57.35 o
   1   3   2     1393.06     1379.08     28.27 o
   2   3   2      375.67      380.31     12.17 o
   3   3   2      539.85      609.76     18.29 o
   4   3   2      302.61      272.64     12.12 o
   5   3   2     1605.72     1678.26     49.45 o
   6   3   2      486.91      464.02     21.23 o
   7   3   2      104.77       90.47     15.08 o
   8   3   2       41.93       72.32     27.12 o
   9   3   2        7.34       18.07     24.10 o
  10   3   2        0.15       15.06     33.13 o
  11   3   2       62.54       54.24     54.24 o
   0   4   2     1648.13     1661.82     59.57 o
   1   4   2     7268.63     8308.12    196.48 o
   2   4   2     1032.50     1001.21     27.73 o
   3   4   2      902.62      836.79     24.52 o
   4   4   2      258.15      245.05     12.10 o
   5   4   2     2363.76     2404.60     77.97 o
   6   4   2        0.06       12.05     12.05 o
   7   4   2      382.36      338.89     24.21 o
   8   4   2      116.92       81.42     27.14 o
   9   4   2      177.69      214.22     39.22 o
  10   4   2      106.63       84.41     39.19 o
  11   4   2        3.46       27.11     54.21 o
   1   5   2      217.28      187.54      9.07 o
   2   5   2      279.41      281.57     12.11 o
   3   5   2      595.21      602.43     24.34 o
   4   5   2     1189.09     1171.66     36.81 o
   5   5   2      313.80      347.88     21.18 o
   6   5   2      179.82      214.33     21.13 o
   7   5   2      194.00      190.17     21.13 o
   8   5   2     1034.82     1150.89     91.34 o
   9   5   2      664.37      739.65     90.94 o
  10   5   2        1.28       -6.02     45.18 o
  11   5   2      161.91      129.69     90.48 o
   0   6   2     1214.32     1340.33     52.26 o
   1   6   2      896.88      880.49     24.46 o
   2   6   2      356.10      354.41     15.15 o
   3   6   2        6.83        9.04      9.04 o
   4   6   2       13.30       21.09     15.06 o
   5   6   2      265.15      241.77     24.18 o
   6   6   2       75.07       54.26     21.10 o
   7   6   2      480.97      417.81     42.39 o
   8   6   2      349.60      380.83     63.47 o
   9   6   2      396.30      356.72     81.62 o
  10   6   2      231.67      187.11     96.57 o
   1   7   2       68.93       75.37      9.04 o
   2   7   2     1472.39     1435.70     43.04 o
   3   7   2      177.23      138.87     18.11 o
   4   7   2      103.70      105.55     21.11 o
   5   7   2      240.08      241.63     27.18 o
   6   7   2      107.42      108.55     24.12 o
   7   7   2       51.17      117.52     42.19 o
   8   7   2        8.11      -27.11     36.14 o
   9   7   2      488.98      432.60    160.33 o
  10   7   2        5.18       -3.01     45.18 o
   0   8   2       23.50       48.20     21.09 o
   1   8   2       37.32       30.13     15.07 o
   2   8   2      206.45      178.16     24.16 o
   3   8   2      951.94     1066.32     54.84 o
   4   8   2      182.10      199.20     27.16 o
   5   8   2        1.36        3.01     27.11 o
   6   8   2      242.81      214.38     30.19 o
   7   8   2       39.48      -18.08     30.13 o
   8   8   2       18.99      -15.06     36.15 o
   9   8   2       50.13       39.17     51.22 o
   1   9   2      598.79      597.47     33.36 o
   2   9   2       49.47       42.19     18.08 o
   3   9   2     1015.60     1093.40     60.91 o
   4   9   2      611.86      712.39     54.57 o
   5   9   2       25.11       18.08     30.13 o
   6   9   2        0.09        9.04     36.14 o
   7   9   2      224.26      187.12     54.32 o
   8   9   2      110.18      150.74    102.50 o
   9   9   2       23.28       39.16    126.52 o
   0  10   2      111.24      108.55     27.14 o
   1  10   2      428.60      505.26     39.33 o
   2  10   2      651.07      676.21     42.45 o
   3  10   2      270.97      232.55     33.22 o
   4  10   2       23.12       18.07     30.12 o
   5  10   2      379.72      402.02     81.61 o
   6  10   2      302.28      317.11    111.74 o
   7  10   2      165.93      162.87    108.58 o
   1  11   2      254.91      289.85     39.25 o
   2  11   2        1.00        3.01     27.11 o
   3  11   2     2456.66     3004.36    526.92 o
   4  11   2        5.69       18.07     33.13 o
   5  11   2      145.13      150.79     54.28 o
   6  11   2       81.59       87.40     60.28 o
   0  12   2      118.20       66.33     57.29 o
   1  12   2      344.45      365.57    108.76 o
   2  12   2       10.72       36.14     51.21 o
   3  12   2      333.79      389.67    148.02 o
   4  12   2        0.25       30.12     42.16 o
   5  12   2      536.51      441.72     54.46 o
   1  13   2        3.96       81.32     51.20 o
   2  13   2      105.87        0.00     69.33 o
   1   1   3     9923.87    12108.67    293.06 o
   2   1   3       13.41       33.15      3.01 o
   3   1   3      374.93      319.64      9.13 o
   4   1   3     1532.36     1285.90     34.25 o
   5   1   3     2745.04     2995.30     75.83 o
   6   1   3       19.77       33.14      9.04 o
   7   1   3       41.81       57.26     15.07 o
   8   1   3        1.95        0.00     18.07 o
   9   1   3      288.68      232.63     33.23 o
  10   1   3      271.18      292.92     42.28 o
  11   1   3      287.08      229.49     63.41 o
  12   1   3        6.41      -15.06     60.24 o
   0   2   3     2778.59     2660.66     81.14 o
   1   2   3    50519.78   101680.80   2616.20 o
   2   2   3     7427.49     8281.96    154.46 o
   3   2   3     8115.90     8808.71    186.73 o
   4   2   3      307.77      357.68     12.12 o
   5   2   3      399.74      342.71     15.16 o
   6   2   3     3167.47     3356.84     97.71 o
   7   2   3      239.41      214.51     18.13 o
   8   2   3     1029.36     1124.70     60.96 o
   9   2   3      455.90      453.95     39.34 o
  10   2   3        0.72        3.01     30.12 o
  11   2   3        0.09       -3.01     36.14 o
  12   2   3       64.70      -54.24     54.24 o
   1   3   3    16534.21    21373.27    406.99 o
   2   3   3     1984.79     2002.41     47.53 o
   3   3   3      940.19     1033.30     27.68 o
   4   3   3     9992.74    11080.07    262.12 o
   5   3   3        1.20        0.00      9.04 o
   6   3   3     1758.23     1882.98     58.65 o
   7   3   3      308.35      317.47     24.19 o
   8   3   3       20.33       21.09     21.09 o
   9   3   3      240.57      208.33     27.17 o
  10   3   3       54.14       30.13     30.13 o
  11   3   3        2.45       60.24     48.19 o
   0   4   3      189.44      181.56     12.10 o
   1   4   3      287.53      300.24     12.13 o
   2   4   3     2260.73     2284.09     60.02 o
   3   4   3     1961.00     1831.70     50.01 o
   4   4   3      822.59      739.14     24.43 o
   5   4   3       61.92       66.32     12.06 o
   6   4   3      511.30      457.92     21.23 o
   7   4   3       14.11       45.18     18.07 o
   8   4   3      400.27      393.26     36.30 o
   9   4   3      317.27      432.06     60.43 o
  10   4   3        0.05       39.15     39.15 o
  11   4   3      113.01       90.44     66.32 o
   1   5   3      433.81      431.35     15.19 o
   2   5   3      656.19      643.25     21.34 o
   3   5   3       11.62       15.06      9.04 o
   4   5   3     1291.44     1388.37     46.07 o
   5   5   3      533.23      518.85     24.27 o
   6   5   3      263.02      305.20     24.17 o
   7   5   3       11.81       45.18     18.07 o
   8   5   3      549.36      508.92     54.53 o
   9   5   3        1.30      -27.11     33.13 o
  10   5   3        4.14      -12.05     42.17 o
  11   5   3      145.51      226.16     69.36 o
   0   6   3     1587.67     1710.23     68.04 o
   1   6   3      107.61      111.64      9.05 o
   2   6   3       29.26       24.11      9.04 o
   3   6   3       19.34       15.06     12.05 o
   4   6   3      450.71      436.43     24.25 o
   5   6   3      469.29      524.18     33.33 o
   6   6   3       94.44      117.59     24.12 o
   7   6   3      343.31      323.47     36.28 o
   8   6   3        0.07      -21.08     33.13 o
   9   6   3      118.99       45.23     39.20 o
  10   6   3      372.98      413.97    187.35 o
   1   7   3      807.24      877.60     33.52 o
   2   7   3      431.05      436.34     21.21 o
   3   7   3      141.07      141.82     15.09 o
   4   7   3      377.74      311.70     30.26 o
   5   7   3        0.08       -9.04     18.07 o
   6   7   3       44.13       24.11     24.11 o
   7   7   3        1.91       36.14     27.11 o
   8   7   3        0.96      -24.09     33.13 o
   9   7   3      295.07      377.48    144.95 o
  10   7   3        2.08      -51.20     51.20 o
   0   8   3     1171.92     1192.49     73.38 o
   1   8   3     1322.39     1470.28     70.45 o
   2   8   3        8.06       -6.02     18.07 o
   3   8   3      801.70      796.76     45.62 o
   4   8   3       58.66       90.41     30.14 o
   5   8   3        1.60      -12.05     24.09 o
   6   8   3      206.00      217.31     36.22 o
   7   8   3        9.97       33.13     33.13 o
   8   8   3      320.15      268.84    120.83 o
   9   8   3       30.30       18.08     69.29 o
   1   9   3      308.30      320.40     27.20 o
   2   9   3        1.18        6.02     18.07 o
   3   9   3      717.39      856.07     48.57 o
   4   9   3      761.85      756.02     54.65 o
   5   9   3      323.51      314.26     36.26 o
   6   9   3       46.41        3.01     36.16 o
   7   9   3      267.65      323.06     96.62 o
   8   9   3       10.98      -63.25     75.30 o
   9   9   3        6.27     -108.43    108.43 o
   0  10   3      607.75      624.45     60.63 o
   1  10   3      205.57      196.19     27.17 o
   2  10   3      248.55      226.47     33.22 o
   3  10   3     2567.30     2935.43    169.95 o
   4  10   3       38.06       42.18     27.12 o
   5  10   3      154.00      162.88     45.24 o
   6  10   3        2.28       -9.04     42.17 o
   7  10   3       51.94       -9.04     57.25 o
   8  10   3       10.46       39.16     90.36 o
   1  11   3      138.41      141.75     33.17 o
   2  11   3      621.75      666.57     72.72 o
   3  11   3      125.90      147.75     45.23 o
   4  11   3       45.47       -3.01     36.16 o
   5  11   3        0.41      -27.11     36.14 o
   6  11   3       20.18       12.05     42.17 o
   0  12   3        6.54        0.00     48.19 o
   1  12   3       27.32       57.24     42.18 o
   2  12   3      155.21      220.17     75.40 o
   3  12   3        1.67       -9.04     39.15 o
   4  12   3       18.64      -51.21     51.21 o
   5  12   3        7.56      -48.19     48.19 o
   1  13   3      262.40      238.46     57.35 o
   2  13   3       12.54       36.15     66.27 o
   0   0   4    12715.21        5.40      5.40 o
   1   0   4      616.63       -3.13      3.13 o
   2   0   4     9399.62    11239.89    304.65 o
   3   0   4     1266.90     1292.33     43.70 o
   4   0   4        0.04        0.00      9.04 o
   5   0   4     1865.85     1802.79     65.39 o
   6   0   4     1972.10     1908.26     74.47 o
   7   0   4        0.25       33.13     18.07 o
   8   0   4     1952.40     2107.64    126.34 o
   9   0   4        5.38       -9.04     33.13 o
  10   0   4        6.00      -33.13     33.13 o
  11   0   4      398.84      311.34    102.77 o
  12   0   4        0.83       81.32     72.28 o
   1   1   4    10117.88    12706.15    274.42 o
   2   1   4     6401.77     7060.91    135.93 o
   3   1   4     7953.78     8579.68    181.24 o
   4   1   4       23.49       27.12      6.03 o
   5   1   4      102.17      108.62      9.05 o
   6   1   4       15.23        0.00      9.04 o
   7   1   4       15.11       36.15     15.06 o
   8   1   4     3336.19     3676.64    156.45 o
   9   1   4     3471.86     3958.64    249.76 o
  10   1   4       55.40       54.24     27.12 o
  11   1   4        0.32      -15.06     33.13 o
  12   1   4        6.53       66.26     54.21 o
   0   2   4    51070.36   103749.96   3639.23 o
   1   2   4    55492.83   117546.57   4454.65 o
   2   2   4     7516.44     7909.02    146.67 o
   3   2   4     4120.36     4055.25     86.14 o
   4   2   4       80.18       63.35      6.03 o
   5   2   4      361.96      342.47     15.15 o
   6   2   4      790.03      658.18     24.38 o
   7   2   4      972.01     1006.47     48.80 o
   8   2   4      243.25      244.65     24.16 o
   9   2   4      157.04      138.77     36.20 o
  10   2   4        0.24       27.11     39.15 o
  11   2   4       16.01       21.09     39.16 o
  12   2   4      107.84        0.00     57.28 o
   1   3   4    32287.77    50879.73   1059.78 o
   2   3   4      122.82      114.82      6.04 o
   3   3   4     3550.58     3598.67     87.54 o
   4   3   4      631.75      676.59     21.33 o
   5   3   4      146.28      156.99     12.08 o
   6   3   4       30.83       30.13     12.05 o
   7   3   4        0.89       21.08     18.07 o
   8   3   4      470.81      463.27     33.31 o
   9   3   4      749.36      880.18     63.74 o
  10   3   4      171.97      147.82     45.25 o
  11   3   4      123.14      135.68     66.33 o
   0   4   4      510.27      439.12     18.30 o
   1   4   4      521.16      500.04     15.25 o
   2   4   4     3094.42     3119.39     80.23 o
   3   4   4     1312.42     1367.87     40.14 o
   4   4   4     1894.24     2132.12     59.05 o
   5   4   4     3274.00     3596.47    101.04 o
   6   4   4       34.43       42.18     12.05 o
   7   4   4      106.33      135.70     21.11 o
   8   4   4      255.84      241.62     30.20 o
   9   4   4        1.64        9.04     24.09 o
  10   4   4      100.62       72.35     45.22 o
  11   4   4       73.97       99.45     60.27 o
   1   5   4      602.88      621.65     18.28 o
   2   5   4       21.04        9.04      9.04 o
   3   5   4      233.13      235.85     12.09 o
   4   5   4      372.69      405.89     21.20 o
   5   5   4      781.45      800.69     33.49 o
   6   5   4      178.17      181.11     18.11 o
   7   5   4      772.38      762.65     51.65 o
   8   5   4        0.09       45.18     27.11 o
   9   5   4        0.12       12.05     27.11 o
  10   5   4        0.50        0.00     45.18 o
  11   5   4      314.24      211.39     78.52 o
   0   6   4       52.47       63.30     12.06 o
   1   6   4       20.35       18.08      6.03 o
   2   6   4       61.85       39.19      9.04 o
   3   6   4     5201.20     5512.66    168.42 o
   4   6   4      112.42      108.59     18.10 o
   5   6   4      307.95      284.22     24.19 o
   6   6   4       72.41       60.29     21.10 o
   7   6   4       39.89       18.08     24.10 o
   8   6   4      426.63      405.32     63.52 o
   9   6   4      429.10      447.54     99.79 o
  10   6   4       19.07        6.02     57.23 o
   1   7   4      220.20      223.59     15.11 o
   2   7   4      404.90      372.56     24.23 o
   3   7   4      382.46      384.46     27.25 o
   4   7   4      345.62      432.56     30.25 o
   5   7   4     1402.42     1527.64     76.53 o
   6   7   4      542.93      575.66     51.51 o
   7   7   4      418.41      477.91     75.62 o
   8   7   4      476.51      462.92     75.64 o
   9   7   4        2.08      -36.14     42.17 o
  10   7   4       81.55       96.44     45.21 o
   0   8   4     1215.21     1159.42     61.18 o
   1   8   4       42.73       27.12     15.07 o
   2   8   4        0.97       15.06     18.07 o
   3   8   4      107.99      108.57     21.11 o
   4   8   4        0.06       15.06     21.08 o
   5   8   4       37.04       -6.03     24.10 o
   6   8   4      459.26      447.86     45.39 o
   7   8   4      229.47      274.68     57.35 o
   8   8   4       29.35      -39.16     57.24 o
   9   8   4       10.05      -60.24     60.24 o
   1   9   4        1.66      -12.05     18.07 o
   2   9   4     1962.43     2164.25    113.91 o
   3   9   4       20.30       12.05     21.09 o
   4   9   4       67.72       45.21     27.13 o
   5   9   4       88.74       78.38     30.15 o
   6   9   4       79.64      105.49     33.16 o
   7   9   4       18.35        6.02     54.22 o
   8   9   4       19.15       36.15     60.25 o
   0  10   4     1127.37     1188.66    124.96 o
   1  10   4      381.67      378.00     33.26 o
   2  10   4     1018.29     1235.74     76.09 o
   3  10   4       16.24       45.18     24.10 o
   4  10   4        0.75       18.07     30.12 o
   5  10   4       13.44      -33.13     33.13 o
   6  10   4      654.49      669.58    196.94 o
   7  10   4      171.21      268.45    141.77 o
   8  10   4       21.16      -48.20     48.20 o
   1  11   4        4.28       15.06     30.12 o
   2  11   4      490.91      435.75     51.44 o
   3  11   4        9.83       12.05     30.12 o
   4  11   4      150.36      129.69     45.24 o
   5  11   4        8.18       21.08     42.17 o
   6  11   4      123.80      162.81     90.45 o
   0  12   4      995.08     1094.06    349.49 o
   1  12   4       47.93       51.22     36.16 o
   2  12   4       37.47       42.18     36.15 o
   3  12   4       45.15       72.31     51.22 o
   4  12   4       40.56      -27.12     51.22 o
   5  12   4       13.41       96.39     78.32 o
   1  13   4       70.29       87.39     63.29 o
   2  13   4      193.96      150.84    111.62 o
   1   1   5     4241.98     4467.92     93.16 o
   2   1   5     5482.43     6002.20    117.48 o
   3   1   5     1043.70     1136.51     30.97 o
   4   1   5     1112.65     1125.58     30.84 o
   5   1   5       87.97      111.61      9.05 o
   6   1   5     2948.95     3135.16     91.19 o
   7   1   5      682.65      671.63     33.43 o
   8   1   5      524.77      506.08     30.30 o
   9   1   5      441.18      490.20     45.39 o
  10   1   5      121.30       84.43     33.17 o
  11   1   5      126.45      165.84     57.29 o
  12   1   5       46.92      189.82     90.39 o
   0   2   5     3160.03     3259.93    111.59 o
   1   2   5     3956.75     4015.55     75.51 o
   2   2   5     1627.49     1541.97     28.44 o
   3   2   5      394.60      437.94     15.21 o
   4   2   5       56.67       51.26      6.03 o
   5   2   5       86.99       81.44      9.05 o
   6   2   5      511.78      452.15     21.24 o
   7   2   5      403.28      429.92     27.25 o
   8   2   5       13.63       30.12     21.09 o
   9   2   5       65.85       75.35     33.15 o
  10   2   5        0.02       48.19     33.13 o
  11   2   5      148.62      180.95     66.35 o
   1   3   5     1050.70      881.19     18.62 o
   2   3   5     1840.70     1865.45     44.12 o
   3   3   5      235.91      242.19     12.11 o
   4   3   5     1378.25     1426.95     40.15 o
   5   3   5      193.25      187.31     12.08 o
   6   3   5      178.49      172.11     15.10 o
   7   3   5      109.84       81.43     18.10 o
   8   3   5       20.26       42.17     21.09 o
   9   3   5     1067.48     1050.47     76.12 o
  10   3   5       45.20      -48.21     54.24 o
  11   3   5      564.93      614.44    230.04 o
   0   4   5     1018.46      919.33     33.93 o
   1   4   5     5874.15     6155.41    139.43 o
   2   4   5     1061.89     1000.95     30.80 o
   3   4   5      219.88      248.01     12.10 o
   4   4   5        0.06       -6.02      9.04 o
   5   4   5      304.40      369.11     18.15 o
   6   4   5      222.72      220.52     18.12 o
   7   4   5      154.63      135.78     24.14 o
   8   4   5       53.54       60.27     24.11 o
   9   4   5      659.11      682.13     84.89 o
  10   4   5      132.02      132.68     42.22 o
  11   4   5        0.43      -42.17     45.18 o
   1   5   5      405.50      364.25     12.14 o
   2   5   5       41.37       51.24      9.04 o
   3   5   5      231.98      202.58     15.12 o
   4   5   5     1212.66     1187.01     42.94 o
   5   5   5      980.77     1056.15     39.68 o
   6   5   5      562.40      454.95     30.33 o
   7   5   5      308.97      344.56     30.22 o
   8   5   5      293.65      320.23     36.25 o
   9   5   5      389.38      374.87     60.46 o
  10   5   5        5.93       39.16     39.16 o
  11   5   5       41.23       21.09     72.31 o
   0   6   5     3355.85     3580.92    133.45 o
   1   6   5     1076.39      937.91     27.59 o
   2   6   5       28.99        3.01      9.04 o
   3   6   5        5.73        9.04     12.05 o
   4   6   5       21.05       27.11     12.05 o
   5   6   5      138.83      135.77     21.12 o
   6   6   5       68.03       51.24     21.10 o
   7   6   5       40.50       63.28     24.10 o
   8   6   5        1.07       24.09     27.11 o
   9   6   5      335.12      329.32     78.55 o
  10   6   5       71.47       87.40     54.25 o
   1   7   5      455.89      488.09     18.19 o
   2   7   5      177.97      138.89     15.10 o
   3   7   5     1638.99     1812.39     83.08 o
   4   7   5      579.45      576.40     36.40 o
   5   7   5     1279.92     1320.58     88.65 o
   6   7   5      124.90       87.46     27.14 o
   7   7   5      471.94      587.11     66.58 o
   8   7   5       62.03       27.12     42.19 o
   9   7   5       75.75       69.32     51.24 o
  10   7   5       40.27       57.24     63.27 o
   0   8   5      184.82      205.29     21.13 o
   1   8   5     1190.22     1189.39     51.98 o
   2   8   5      491.08      454.54     33.33 o
   3   8   5       12.03        3.01     18.07 o
   4   8   5      188.89      178.08     27.16 o
   5   8   5       20.27       12.05     21.09 o
   6   8   5       76.32       84.40     30.14 o
   7   8   5        0.10       84.33     36.14 o
   8   8   5       11.98       72.29     45.18 o
   9   8   5      194.39      211.18    138.78 o
   1   9   5       58.42       72.33     18.08 o
   2   9   5        1.03        6.02     21.08 o
   3   9   5      203.47      196.21     24.15 o
   4   9   5      732.82      834.67     60.70 o
   5   9   5        0.10       -9.04     24.09 o
   6   9   5     1617.63     1951.41    238.57 o
   7   9   5        1.76        0.00     39.15 o
   8   9   5       16.44       30.12     57.23 o
   0  10   5      390.15      368.96     51.41 o
   1  10   5      587.13      693.97     54.55 o
   2  10   5      276.23      271.84     36.25 o
   3  10   5      213.75      166.01     30.18 o
   4  10   5       75.70       72.34     36.17 o
   5  10   5       15.78       51.21     36.15 o
   6  10   5        3.82       33.13     42.17 o
   7  10   5       73.32      223.01    183.84 o
   8  10   5        0.03      -48.19     78.31 o
   1  11   5      481.61      532.56     63.54 o
   2  11   5      197.31      153.89     33.19 o
   3  11   5        2.44       51.20     33.13 o
   4  11   5       51.12       54.24     36.16 o
   5  11   5        6.57        3.01     39.16 o
   6  11   5      147.91      135.70     63.33 o
   0  12   5       89.80      105.50     63.30 o
   1  12   5       70.91      111.51     48.22 o
   2  12   5       16.34       78.32     51.21 o
   3  12   5      224.88      274.62    120.71 o
   4  12   5       11.83      -39.16     51.21 o
   5  12   5        7.75       42.17     69.28 o
   1  13   5        0.72       99.39     51.20 o
   2  13   5       50.50      105.46     63.27 o
   0   0   6     3002.32        0.00      3.50 o
   1   0   6     3348.30     3209.10     93.77 o
   2   0   6     2790.61     2844.01     75.97 o
   3   0   6        1.86        3.01      6.02 o
   4   0   6     4617.67     4947.68    178.24 o
   5   0   6     4370.12     4817.27    178.18 o
   6   0   6     1337.97     1404.26     61.46 o
   7   0   6       81.69       84.42     21.11 o
   8   0   6       16.74        0.00     24.10 o
   9   0   6      640.57      688.34     72.78 o
  10   0   6      223.47      214.30     54.33 o
  11   0   6      136.79       27.14     57.29 o
  12   0   6        7.51       57.23     66.26 o
   1   1   6    12160.35    15218.39    295.33 o
   2   1   6     2524.04     2374.66     45.67 o
   3   1   6     6996.21     7882.92    186.93 o
   4   1   6      405.93      495.15     18.23 o
   5   1   6     2393.59     2713.37     75.28 o
   6   1   6      389.76      433.22     21.21 o
   7   1   6      450.16      512.01     27.27 o
   8   1   6      182.42      135.82     18.11 o
   9   1   6     1961.25     2084.20    129.11 o
  10   1   6      950.85     1033.45    115.50 o
  11   1   6      200.70      135.78     48.28 o
  12   1   6        6.54      -60.24     66.26 o
   0   2   6       15.63       36.16      6.03 o
   1   2   6    18612.67    25837.84    454.42 o
   2   2   6     4022.53     3959.08     80.46 o
   3   2   6     2071.34     2142.17     53.71 o
   4   2   6     7440.76     8537.15    209.40 o
   5   2   6      566.54      538.20     18.24 o
   6   2   6        6.75        3.01      9.04 o
   7   2   6      238.99      217.52     21.15 o
   8   2   6      222.13      187.21     24.16 o
   9   2   6      884.37      939.25     72.95 o
  10   2   6       43.93       33.14     30.13 o
  11   2   6      122.84      135.68     48.24 o
   1   3   6      709.80      721.77     18.43 o
   2   3   6     7876.49     8586.82    181.34 o
   3   3   6        7.17       15.06      6.02 o
   4   3   6     5254.58     6217.13    157.98 o
   5   3   6      309.44      305.69     18.16 o
   6   3   6       23.04       -3.01     12.05 o
   7   3   6       27.40       15.06     18.08 o
   8   3   6        6.32       15.06     21.08 o
   9   3   6       13.92       21.09     24.10 o
  10   3   6      380.93      438.28    102.77 o
  11   3   6       15.35       54.22     48.19 o
   0   4   6     9398.69    10766.74    383.49 o
   1   4   6      326.17      279.14      9.10 o
   2   4   6     1356.86     1269.69     34.06 o
   3   4   6     2072.79     2151.79     59.42 o
   4   4   6      871.51      803.59     27.50 o
   5   4   6       62.39       60.29     12.06 o
   6   4   6     1278.85     1365.92     58.19 o
   7   4   6      279.39      229.66     24.17 o
   8   4   6       27.22      -18.08     21.09 o
   9   4   6      379.29      471.62     69.53 o
  10   4   6       16.17      -39.16     39.16 o
  11   4   6      228.31      262.54    141.83 o
   1   5   6     1024.56      982.47     27.63 o
   2   5   6      968.33     1081.60     33.70 o
   3   5   6     1499.46     1524.54     52.46 o
   4   5   6     3565.81     4067.75    129.99 o
   5   5   6      816.66      773.54     33.50 o
   6   5   6       48.30       33.15     18.08 o
   7   5   6      629.18      618.80     45.50 o
   8   5   6     1416.79     1314.18    100.86 o
   9   5   6       18.89       54.22     33.14 o
  10   5   6      257.48      229.43     90.56 o
  11   5   6        0.14       81.32     78.31 o
   0   6   6     2061.00     2216.71     80.95 o
   1   6   6      145.61      132.83      9.06 o
   2   6   6      753.63      746.58     27.43 o
   3   6   6      397.82      384.74     21.21 o
   4   6   6       50.42       57.26     15.07 o
   5   6   6      302.90      296.29     27.21 o
   6   6   6       24.90        3.01     18.08 o
   7   6   6        0.60      -30.12     30.12 o
   8   6   6      459.07      423.59     69.59 o
   9   6   6       82.54       33.16     42.20 o
  10   6   6       19.57       48.20     51.21 o
   1   7   6      333.76      311.70     15.13 o
   2   7   6     2534.97     2739.16     81.02 o
   3   7   6      923.27      893.20     42.68 o
   4   7   6        2.57        3.01     15.06 o
   5   7   6       64.63       51.24     21.10 o
   6   7   6       74.90       42.20     24.11 o
   7   7   6      235.82      250.58     33.21 o
   8   7   6       46.60       15.07     36.16 o
   9   7   6       24.51      120.50     60.25 o
  10   7   6      460.97      344.69     81.64 o
   0   8   6      158.76      156.93     21.13 o
   1   8   6      128.90      132.74     15.08 o
   2   8   6       86.13       75.38     15.08 o
   3   8   6      329.61      293.30     27.21 o
   4   8   6     1414.80     1475.05     76.51 o
   5   8   6       12.00      -24.10     24.10 o
   6   8   6      168.01      144.81     33.19 o
   7   8   6        3.66       24.10     48.19 o
   8   8   6        0.09       18.07     63.25 o
   9   8   6       22.02       21.09     48.20 o
   1   9   6       59.05       60.28     27.12 o
   2   9   6      467.58      454.15     33.30 o
   3   9   6       71.20       93.44     27.13 o
   4   9   6      812.44      762.43     51.64 o
   5   9   6       10.46       30.12     27.11 o
   6   9   6      123.09      189.97     42.22 o
   7   9   6        1.38      -21.08     51.20 o
   8   9   6      114.85      186.92     96.47 o
   0  10   6      132.14       93.50     36.19 o
   1  10   6      443.56      384.28     39.34 o
   2  10   6     1582.18     1714.10    119.37 o
   3  10   6      739.08      761.60     87.99 o
   4  10   6       11.97       21.08     27.11 o
   5  10   6      161.01      153.84     42.23 o
   6  10   6       24.79       21.09     39.16 o
   7  10   6        5.57      -18.07     63.25 o
   1  11   6        2.49        9.04     27.11 o
   2  11   6       14.72      102.41     42.17 o
   3  11   6       57.56       63.28     36.16 o
   4  11   6      157.08       87.47     42.23 o
   5  11   6      672.16      596.87    166.64 o
   6  11   6      378.76      332.38    129.93 o
   0  12   6      575.36      735.68    236.15 o
   1  12   6     1356.53     1554.79    448.15 o
   2  12   6      786.62      767.34    194.11 o
   3  12   6      245.63      253.54    111.68 o
   4  12   6       37.35       63.27     60.26 o
   5  12   6        8.46      -66.26     66.26 o
   1  13   6       51.39       -3.01     57.25 o
   2  13   6        9.48      -30.12     54.22 o
   1   1   7       64.15       69.45      3.02 o
   2   1   7    28867.04    44294.39    826.03 o
   3   1   7        4.32       -6.02      6.02 o
   4   1   7     3717.61     4019.88    113.28 o
   5   1   7      225.65      214.68     12.09 o
   6   1   7     1615.19     1575.80     49.34 o
   7   1   7      701.29      717.29     36.47 o
   8   1   7     1666.40     1805.15     92.10 o
   9   1   7      573.06      669.63     54.54 o
  10   1   7       14.35       27.11     30.12 o
  11   1   7      182.88      277.54     75.42 o
  12   1   7      145.92      220.13     72.37 o
   0   2   7   101073.14   257400.63  23870.34 o
   1   2   7     9086.00    10841.40    187.05 o
   2   2   7    23077.34    32477.87    677.67 o
   3   2   7      443.47      453.42     15.22 o
   4   2   7     5381.05     6087.52    162.47 o
   5   2   7       96.45       99.55     12.07 o
   6   2   7       46.89       69.32      9.04 o
   7   2   7      626.48      570.76     33.40 o
   8   2   7      278.47      323.29     27.19 o
   9   2   7      565.41      530.17     45.44 o
  10   2   7        3.78        0.00     33.13 o
  11   2   7      179.84      171.95     63.35 o
   1   3   7    11314.35    13058.91    260.03 o
   2   3   7    18278.73    23146.82    541.76 o
   3   3   7     7853.45     8420.30    198.00 o
   4   3   7     1006.93     1048.70     27.60 o
   5   3   7      101.21      108.60     12.07 o
   6   3   7      628.08      619.76     27.34 o
   7   3   7      387.71      417.62     30.26 o
   8   3   7       78.84       63.30     21.10 o
   9   3   7        0.14      -36.14     36.14 o
  10   3   7      913.73      962.95    185.30 o
  11   3   7      226.90      256.51    114.68 o
   0   4   7    12264.89    15324.46    590.99 o
   1   4   7      174.24      175.36      9.07 o
   2   4   7      981.37      850.99     21.51 o
   3   4   7       15.23       -3.01      9.04 o
   4   4   7       81.49       99.52     12.06 o
   5   4   7       69.01       54.27     12.06 o
   6   4   7        0.31        9.04     15.06 o
   7   4   7       43.50       33.15     21.09 o
   8   4   7      184.37      181.07     30.18 o
   9   4   7        0.78       27.11     33.13 o
  10   4   7        6.31      -36.14     36.14 o
  11   4   7      145.46      162.84     84.44 o
   1   5   7     2371.96     2558.45     66.00 o
   2   5   7     1966.86     2121.54     52.96 o
   3   5   7     1390.49     1453.69     49.28 o
   4   5   7     1481.36     1594.39     52.33 o
   5   5   7      883.15      923.49     36.57 o
   6   5   7      267.20      305.20     27.20 o
   7   5   7      211.88      202.27     27.17 o
   8   5   7       45.24       72.32     30.13 o
   9   5   7       22.41        6.02     36.15 o
  10   5   7        0.15      -12.05     51.20 o
  11   5   7       89.18       87.41     78.37 o
   0   6   7     1177.44     1347.48     49.11 o
   1   6   7     1230.75     1342.11     43.00 o
   2   6   7      385.40      372.66     18.18 o
   3   6   7      782.80      971.71     33.51 o
   4   6   7      372.98      351.14     24.22 o
   5   6   7        5.39       -6.02     18.07 o
   6   6   7      304.70      368.74     33.25 o
   7   6   7      231.31      126.81     30.19 o
   8   6   7       13.01       51.21     33.13 o
   9   6   7       67.97       69.31     36.16 o
  10   6   7      147.85       87.45     75.39 o
   1   7   7     1016.14     1078.41     36.66 o
   2   7   7     2629.52     2850.84     87.33 o
   3   7   7      252.73      196.42     21.15 o
   4   7   7      169.58      196.18     21.13 o
   5   7   7      589.48      582.22     39.42 o
   6   7   7      410.38      447.73     39.33 o
   7   7   7      166.22      153.86     33.19 o
   8   7   7      138.92       93.49     57.30 o
   9   7   7       37.72       33.14     42.18 o
  10   7   7       99.18      141.67     96.46 o
   0   8   7     4179.50     4708.69    266.17 o
   1   8   7       99.45       93.48     12.06 o
   2   8   7        0.36      -12.05     12.05 o
   3   8   7       79.14       60.29     18.09 o
   4   8   7      187.26      256.55     30.18 o
   5   8   7      682.94      794.90     60.68 o
   6   8   7      845.56      905.24     72.91 o
   7   8   7      306.52      296.03     69.48 o
   8   8   7       78.39       87.40     69.32 o
   9   8   7      140.61      153.79     90.46 o
   1   9   7      389.99      420.51     33.28 o
   2   9   7      541.93      636.32     39.39 o
   3   9   7       30.84       39.17     21.09 o
   4   9   7      118.05       81.42     27.14 o
   5   9   7      135.25      235.24     45.24 o
   6   9   7       31.78       39.17     33.14 o
   7   9   7       12.52       63.25     51.21 o
   8   9   7       15.91        6.02     51.21 o
   0  10   7        0.48        0.00     39.15 o
   1  10   7       52.19       27.12     27.12 o
   2  10   7       90.75       72.35     27.13 o
   3  10   7       87.68       81.39     30.14 o
   4  10   7       55.13       69.31     33.15 o
   5  10   7      149.40      196.04     51.27 o
   6  10   7      206.02      205.18     72.42 o
   7  10   7      247.89      102.62     87.53 o
   1  11   7       69.33       93.43     33.15 o
   2  11   7      160.28      199.08     54.30 o
   3  11   7        2.00       39.15     36.14 o
   4  11   7        0.38       78.31     51.20 o
   5  11   7       83.49       87.41     54.25 o
   6  11   7      160.86      171.91     48.26 o
   0  12   7       94.47       27.13     45.22 o
   1  12   7       64.37       72.32     39.18 o
   2  12   7      110.09      111.55     48.24 o
   3  12   7        2.88      -24.09     42.17 o
   4  12   7       21.27      -21.09     48.20 o
   5  12   7        1.49       12.05     78.31 o
   1  13   7        7.80       39.16     45.18 o
   2  13   7       26.88       63.26     60.25 o
   0   0   8     3196.46     3538.37    136.22 o
   1   0   8    71947.19   165717.11  10852.15 o
   2   0   8     4563.53     4848.84    130.03 o
   3   0   8      910.78      865.66     33.89 o
   4   0   8      261.26      290.69     18.17 o
   5   0   8     1310.27     1666.04     61.59 o
   6   0   8      395.84      424.13     27.27 o
   7   0   8      151.19      147.87     21.12 o
   8   0   8     2341.27     2353.87    151.56 o
   9   0   8        2.52       -6.02     24.09 o
  10   0   8     1341.21     1424.68    195.25 o
  11   0   8        6.51      174.69     87.35 o
  12   0   8       11.27      -72.29     78.31 o
   1   1   8     2363.69     2326.96     42.43 o
   2   1   8     3544.67     3706.22     69.74 o
   3   1   8     1248.58     1318.84     34.13 o
   4   1   8      884.21      888.97     27.59 o
   5   1   8      361.22      348.49     15.15 o
   6   1   8       11.94        3.01      9.04 o
   7   1   8      664.34      613.61     30.38 o
   8   1   8       14.48        9.04     21.09 o
   9   1   8     1369.72     1454.16     85.54 o
  10   1   8      538.17      487.41     63.58 o
  11   1   8        0.94       60.24     45.18 o
   0   2   8      131.07      120.99      9.07 o
   1   2   8       91.85       69.47      3.02 o
   2   2   8     1223.66     1094.76     24.88 o
   3   2   8      127.32      141.96      9.06 o
   4   2   8      104.10       84.50     12.07 o
   5   2   8       33.10       48.21     12.05 o
   6   2   8      798.35      813.33     33.51 o
   7   2   8       26.64       45.19     18.08 o
   8   2   8     2014.84     2110.10    117.06 o
   9   2   8      596.50      606.08     45.46 o
  10   2   8      493.22      438.76     78.68 o
  11   2   8        4.46      -24.10     42.17 o
   1   3   8     2444.44     2484.06     54.35 o
   2   3   8     1254.44     1242.69     30.99 o
   3   3   8      833.79      679.95     18.38 o
   4   3   8     1324.08     1393.09     36.98 o
   5   3   8      344.18      251.32     18.17 o
   6   3   8     1804.62     1928.63     67.89 o
   7   3   8        2.20       27.11     18.07 o
   8   3   8      167.46      171.99     27.16 o
   9   3   8      344.83      320.37     45.34 o
  10   3   8       98.18       81.39     36.17 o
  11   3   8       91.55       51.24     48.23 o
   0   4   8      837.29      708.55     30.67 o
   1   4   8     6897.17     7595.23    168.17 o
   2   4   8      545.59      563.27     18.27 o
   3   4   8      194.36      205.52     12.09 o
   4   4   8     1665.07     1691.54     52.57 o
   5   4   8       22.14       15.06      9.04 o
   6   4   8      660.07      704.74     36.45 o
   7   4   8      628.90      673.57     39.44 o
   8   4   8      221.58      256.61     30.19 o
   9   4   8      310.32      299.08     51.36 o
  10   4   8      285.28      199.30     93.61 o
  11   4   8       13.04      -60.24     60.24 o
   1   5   8      136.31      114.73      9.06 o
   2   5   8     1419.60     1515.01     43.20 o
   3   5   8       32.03       18.08      9.04 o
   4   5   8     1307.35     1221.69     39.90 o
   5   5   8      126.66      135.76     15.08 o
   6   5   8      640.40      701.19     42.50 o
   7   5   8       38.42      105.46     27.12 o
   8   5   8       21.87        6.02     27.11 o
   9   5   8        2.77      -33.13     48.19 o
  10   5   8       32.58        9.04     51.22 o
  11   5   8        5.68        6.02     75.30 o
   0   6   8     9182.47    10948.32    401.30 o
   1   6   8     3386.17     3639.46    114.13 o
   2   6   8     2382.30     2630.08     81.12 o
   3   6   8        6.11        3.01      9.04 o
   4   6   8       13.85       30.12     15.06 o
   5   6   8        1.37       -3.01     15.06 o
   6   6   8      412.27      351.03     33.29 o
   7   6   8       99.02      132.66     24.12 o
   8   6   8       13.17        9.04     36.15 o
   9   6   8       26.18      -21.09     39.16 o
  10   6   8       21.70      -24.10     78.32 o
   1   7   8      350.11      342.00     18.16 o
   2   7   8      926.77      972.83     36.60 o
   3   7   8       47.51       36.16     18.08 o
   4   7   8      367.38      384.22     27.23 o
   5   7   8     1005.90     1045.00     57.89 o
   6   7   8      516.04      523.94     45.43 o
   7   7   8      226.16      187.16     45.28 o
   8   7   8       62.11       39.18     42.19 o
   9   7   8       40.79       -3.01     42.18 o
  10   7   8        0.19       51.20     72.28 o
   0   8   8      886.12      813.13     48.73 o
   1   8   8      340.52      284.32     21.17 o
   2   8   8       58.80       54.25     15.07 o
   3   8   8      452.05      445.10     30.28 o
   4   8   8       75.51       78.37     24.11 o
   5   8   8      140.49      177.96     27.15 o
   6   8   8       60.75      108.49     33.15 o
   7   8   8      514.67      596.25    130.15 o
   8   8   8        0.36       66.26     63.25 o
   9   8   8        3.95      -57.23     57.23 o
   1   9   8     1273.61     1362.62     67.21 o
   2   9   8      181.59      169.00     24.14 o
   3   9   8      337.19      353.67     30.23 o
   4   9   8       37.03        9.04     27.12 o
   5   9   8      208.56      211.27     36.22 o
   6   9   8      165.45       75.41     45.25 o
   7   9   8       80.26       63.29     48.22 o
   8   9   8        3.18      -24.09     48.19 o
   0  10   8       10.72      -33.13     42.17 o
   1  10   8        0.04      -27.11     27.11 o
   2  10   8       99.83      108.54     33.16 o
   3  10   8      148.49      138.75     30.16 o
   4  10   8        2.45       21.08     30.12 o
   5  10   8      153.29      168.90     54.29 o
   6  10   8      220.43      226.33     75.44 o
   7  10   8      409.78      278.07    120.90 o
   1  11   8      683.91      748.81     93.98 o
   2  11   8       73.16       72.33     39.18 o
   3  11   8      250.43      196.22     57.36 o
   4  11   8        0.26      -69.27     69.27 o
   5  11   8       93.50       87.41     60.29 o
   6  11   8       18.81        6.02     42.17 o
   0  12   8      155.86      132.70     66.35 o
   1  12   8      240.98      238.45     66.40 o
   2  12   8       53.08       24.11     42.18 o
   3  12   8       28.18      -63.26     63.26 o
   4  12   8       11.32      -15.06     48.19 o
   5  12   8       13.87       -6.02     72.29 o
   1  13   8       60.39       60.27     54.24 o
   2  13   8       19.49       33.13     78.32 o
   1   1   9     3494.79     3432.56     60.28 o
   2   1   9     8983.74    10076.77    207.62 o
   3   1   9      122.27      126.86      9.06 o
   4   1   9     5386.54     5957.69    152.59 o
   5   1   9     4982.98     5600.91    156.21 o
   6   1   9       73.97       69.35      9.05 o
   7   1   9        0.07       12.05     15.06 o
   8   1   9     2323.19     2479.34    111.29 o
   9   1   9      656.72      651.97     48.52 o
  10   1   9      205.31      181.06     48.28 o
  11   1   9      358.82      410.91    120.86 o
   0   2   9    16357.91    20895.38    542.68 o
   1   2   9    10561.86    12408.96    237.75 o
   2   2   9       16.43       15.07      3.01 o
   3   2   9      479.68      483.91     15.22 o
   4   2   9       17.05        0.00      9.04 o
   5   2   9      201.55      235.69     15.11 o
   6   2   9      619.94      644.09     27.34 o
   7   2   9        0.04      -12.05     18.07 o
   8   2   9      211.21      247.56     27.17 o
   9   2   9     1230.39     1384.65    109.80 o
  10   2   9       23.67      -36.15     36.15 o
  11   2   9       83.72       51.24     54.25 o
   1   3   9     2212.65     2322.54     50.77 o
   2   3   9     2471.54     2711.88     63.51 o
   3   3   9      415.70      419.06     15.18 o
   4   3   9      637.19      651.66     21.32 o
   5   3   9       21.79       21.09     12.05 o
   6   3   9      190.59      178.16     18.12 o
   7   3   9      542.06      594.21     36.38 o
   8   3   9      361.95      423.34     30.24 o
   9   3   9      528.04      439.04     63.59 o
  10   3   9        0.01        0.00     42.16 o
  11   3   9       55.12       75.33     48.21 o
   0   4   9     6229.65     6905.60    267.95 o
   1   4   9      282.89      260.55      9.09 o
   2   4   9      351.93      315.38     12.13 o
   3   4   9      936.93      820.53     24.49 o
   4   4   9       94.08       84.46      9.05 o
   5   4   9       36.79       24.11      9.04 o
   6   4   9      417.41      411.81     27.25 o
   7   4   9        2.74        3.01     21.08 o
   8   4   9       83.91       54.26     27.13 o
   9   4   9      248.85      283.80     60.38 o
  10   4   9      475.22      459.78    154.27 o
  11   4   9       47.74      -15.07     57.25 o
   1   5   9      225.07      235.87     12.10 o
   2   5   9      952.01      921.21     30.60 o
   3   5   9       86.14      123.65     12.06 o
   4   5   9      262.11      266.05     15.12 o
   5   5   9        2.51       -6.02     12.05 o
   6   5   9      381.60      354.02     27.23 o
   7   5   9      161.88      144.83     27.16 o
   8   5   9       23.71       12.05     27.11 o
   9   5   9      223.88      187.13     69.42 o
  10   5   9        3.67      -36.14     51.20 o
  11   5   9       30.35      -39.16     87.36 o
   0   6   9     1765.66     1819.97     77.38 o
   1   6   9        0.21        3.01      9.04 o
   2   6   9       72.53       51.26     12.06 o
   3   6   9      264.61      311.38     18.14 o
   4   6   9       56.78       69.32     15.07 o
   5   6   9       68.93       36.17     18.09 o
   6   6   9      455.61      463.20     33.30 o
   7   6   9      102.21       39.20     30.15 o
   8   6   9       91.15      120.58     42.20 o
   9   6   9       37.19       27.12     39.17 o
  10   6   9       49.42      -45.20     75.33 o
   1   7   9        7.21        9.04      9.04 o
   2   7   9      155.89      181.09     15.09 o
   3   7   9      331.15      372.03     24.20 o
   4   7   9        1.95       -6.02     18.07 o
   5   7   9        0.31       24.09     21.08 o
   6   7   9        7.28      -12.05     24.10 o
   7   7   9       86.31       81.39     36.17 o
   8   7   9       93.44      135.65     51.25 o
   9   7   9       46.61      150.65     87.38 o
  10   7   9        5.53      -36.14     81.32 o
   0   8   9       65.36       69.33     24.11 o
   1   8   9      201.36      184.18     18.12 o
   2   8   9     2445.73     2737.49    108.51 o
   3   8   9        0.59        6.02     21.08 o
   4   8   9     1434.87     1539.18     76.50 o
   5   8   9      284.20      283.97     36.25 o
   6   8   9       28.75       21.09     30.13 o
   7   8   9       35.46       21.09     33.14 o
   8   8   9        5.53      -51.20     51.20 o
   9   8   9       29.04        9.04     42.18 o
   1   9   9       63.65       42.20     24.11 o
   2   9   9       16.16       36.15     18.07 o
   3   9   9      392.02      347.82     33.27 o
   4   9   9     1239.98     1375.75     88.46 o
   5   9   9      170.77      129.73     36.20 o
   6   9   9      895.32     1044.86    236.92 o
   7   9   9      301.45      308.04     99.66 o
   8   9   9        0.77       57.22     57.22 o
   0  10   9       83.45       60.29     45.22 o
   1  10   9        8.55      -12.05     27.11 o
   2  10   9        9.39       21.08     30.12 o
   3  10   9      506.18      517.61     60.54 o
   4  10   9        0.75       21.08     30.12 o
   5  10   9      125.20      135.69     45.23 o
   6  10   9      262.69      295.85     84.53 o
   7  10   9       92.62      168.79     87.41 o
   1  11   9        0.52      -21.08     36.14 o
   2  11   9       69.12       57.26     39.18 o
   3  11   9      100.91       51.25     42.20 o
   4  11   9        2.59       42.17     48.19 o
   5  11   9       24.63       54.22     57.24 o
   6  11   9       32.08       72.30     45.19 o
   0  12   9       60.84       24.11     66.30 o
   1  12   9       64.95       39.18     39.18 o
   2  12   9      396.57      365.71    132.98 o
   3  12   9      343.79      350.42    148.02 o
   4  12   9        5.48      -39.15     66.26 o
   1  13   9       29.86        9.04     42.18 o
   0   0  10        9.16       36.15     12.05 o
   1   0  10     5667.19     5945.18    151.63 o
   2   0  10    17653.67    22909.63    645.58 o
   3   0  10     6397.92     7416.46    223.08 o
   4   0  10     9757.90    12079.45    431.91 o
   5   0  10     1997.48     2043.64     74.65 o
   6   0  10     5320.02     6173.96    229.74 o
   7   0  10     1216.19     1247.82     79.52 o
   8   0  10      156.74      141.81     30.17 o
   9   0  10      132.64      147.78     39.21 o
  10   0  10       91.47      108.52     51.25 o
  11   0  10      270.60      289.83    120.76 o
   1   1  10     9619.52    11378.93    209.52 o
   2   1  10      623.09      606.29     15.31 o
   3   1  10     2971.59     3061.42     73.81 o
   4   1  10     7656.30     9258.79    253.57 o
   5   1  10       84.97       72.38     12.06 o
   6   1  10        0.03       -9.04     12.05 o
   7   1  10       76.25       72.35     15.07 o
   8   1  10      396.20      387.25     33.28 o
   9   1  10       14.35       30.12     24.10 o
  10   1  10       29.28      -21.09     27.11 o
  11   1  10        4.91       33.13     36.14 o
   0   2  10     2224.08     2351.68     70.39 o
   1   2  10     2904.28     3040.07     64.89 o
   2   2  10     9704.39    11684.33    238.01 o
   3   2  10      910.74      801.17     24.56 o
   4   2  10     2900.67     3304.12     98.20 o
   5   2  10      314.91      335.98     18.16 o
   6   2  10      160.68      181.11     18.11 o
   7   2  10      107.42      102.54     18.09 o
   8   2  10       12.62       45.18     21.09 o
   9   2  10       53.60       48.21     24.11 o
  10   2  10       33.82       42.18     36.15 o
  11   2  10       29.72      -24.10     45.19 o
   1   3  10     4870.92     4892.55    113.62 o
   2   3  10     1884.09     1979.99     43.86 o
   3   3  10     2323.96     2308.08     56.60 o
   4   3  10     8880.81    10378.03    285.41 o
   5   3  10      425.70      397.07     18.19 o
   6   3  10      677.46      708.11     33.43 o
   7   3  10     1090.04     1138.12     51.87 o
   8   3  10      350.42      423.27     30.23 o
   9   3  10     1518.13     1620.49    186.51 o
  10   3  10        5.18       93.37     54.21 o
  11   3  10        2.68      -24.09     42.17 o
   0   4  10     6016.90     6355.38    229.02 o
   1   4  10    10702.44    12798.49    324.74 o
   2   4  10      256.46      248.17      9.08 o
   3   4  10        3.56        9.04      6.02 o
   4   4  10     1344.27     1343.69     39.97 o
   5   4  10      889.01      792.86     30.49 o
   6   4  10      468.20      512.03     30.30 o
   7   4  10       17.39        3.01     18.07 o
   8   4  10        5.10       -6.02     27.11 o
   9   4  10        0.02       15.06     48.19 o
  10   4  10      464.60      520.22    193.57 o
  11   4  10        0.11      -18.07     57.22 o
   1   5  10     3115.06     3274.07     88.83 o
   2   5  10     3107.21     3323.11     88.62 o
   3   5  10     4733.68     5321.44    154.90 o
   4   5  10     3337.31     3279.32    104.06 o
   5   5  10     1430.35     1626.08     79.77 o
   6   5  10        7.73       24.10     21.08 o
   7   5  10       66.07       48.22     24.11 o
   8   5  10      433.78      459.82     45.38 o
   9   5  10      312.78      247.70     66.46 o
  10   5  10       27.80        3.01     48.20 o
  11   5  10       33.25       51.21     93.39 o
   0   6  10     1622.90     1432.46     64.83 o
   1   6  10     4979.94     6010.38    168.21 o
   2   6  10      111.04       99.55     12.07 o
   3   6  10     5253.62     5773.06    167.80 o
   4   6  10       70.38       60.29     18.09 o
   5   6  10      411.91      326.91     27.24 o
   6   6  10      607.78      633.80     39.42 o
   7   6  10        5.04        3.01     27.11 o
   8   6  10       13.77       33.13     27.11 o
   9   6  10       63.73      108.49     60.27 o
  10   6  10        6.16      -21.08     63.25 o
   1   7  10      951.72     1025.07     36.61 o
   2   7  10       22.05       45.19     15.06 o
   3   7  10      116.93       84.46     15.08 o
   4   7  10      484.20      418.05     30.29 o
   5   7  10      290.06      326.34     33.24 o
   6   7  10        8.70       15.06     27.11 o
   7   7  10      117.70       78.40     39.20 o
   8   7  10       43.65       60.26     42.18 o
   9   7  10        4.57       24.10     42.17 o
  10   7  10       57.09       33.15    111.49 o
   0   8  10      250.37      241.69     27.19 o
   1   8  10      381.23      354.03     24.21 o
   2   8  10     1003.67     1066.81     45.72 o
   3   8  10      110.94       90.47     21.11 o
   4   8  10       56.54       63.29     21.10 o
   5   8  10      175.09      162.94     30.17 o
   6   8  10      155.88       96.53     51.28 o
   7   8  10       85.97       96.46     54.26 o
   8   8  10        6.27       36.14     39.16 o
   9   8  10        0.28       18.07     48.19 o
   1   9  10      255.25      265.79     33.22 o
   2   9  10       61.44       93.43     21.10 o
   3   9  10      230.66      223.42     30.19 o
   4   9  10       16.13       12.05     24.10 o
   5   9  10     1003.92     1021.99    121.67 o
   6   9  10      298.06      244.64     60.41 o
   7   9  10      184.52      355.98    111.62 o
   8   9  10        7.10      -24.10     75.30 o
   0  10  10        0.99      -12.05     42.17 o
   1  10  10       10.02      -15.06     33.13 o
   2  10  10        4.23       15.06     30.12 o
   3  10  10       10.39       15.06     30.12 o
   4  10  10       68.88      108.50     36.17 o
   5  10  10      181.68      238.33     69.39 o
   6  10  10        8.34       -6.02     33.13 o
   7  10  10        3.19       66.26     54.21 o
   1  11  10      224.32      262.59     69.42 o
   2  11  10      377.69      423.15     99.74 o
   3  11  10       59.35       60.27     48.21 o
   4  11  10       14.90      -39.16     60.24 o
   5  11  10        6.04       39.16     45.18 o
   6  11  10       11.14      -15.06     42.17 o
   0  12  10       26.66       78.32    108.45 o
   1  12  10      151.36       78.41     42.22 o
   2  12  10      281.85      283.81    105.67 o
   3  12  10      300.90      329.14    157.02 o
   4  12  10      120.76      168.83     60.30 o
   1  13  10      140.52      235.20     60.31 o
   1   1  11       50.15       42.23      6.03 o
   2   1  11      114.52      105.72      6.04 o
   3   1  11     1496.63     1398.90     34.20 o
   4   1  11       73.40       63.33      9.05 o
   5   1  11     3313.42     3574.35    107.74 o
   6   1  11      406.41      387.72     18.17 o
   7   1  11       35.22       45.20     15.07 o
   8   1  11     1381.39     1529.28     70.35 o
   9   1  11      235.02      187.18     30.19 o
  10   1  11      102.21       81.40     39.19 o
  11   1  11       85.02       66.31     48.22 o
   0   2  11    17538.43    22912.10    710.62 o
   1   2  11     1848.40     1964.47     47.30 o
   2   2  11     1063.50     1077.03     24.69 o
   3   2  11     1116.93     1262.84     36.96 o
   4   2  11      230.46      269.15     15.12 o
   5   2  11      649.66      690.57     30.42 o
   6   2  11       43.74       78.35     18.08 o
   7   2  11      159.07      168.99     18.11 o
   8   2  11      190.73      159.96     27.16 o
   9   2  11      274.01      274.84     33.22 o
  10   2  11        0.09       24.09     33.13 o
  11   2  11      119.82       48.24     45.22 o
   1   3  11        7.14       24.10      6.02 o
   2   3  11        0.10       -6.02      6.02 o
   3   3  11     4934.44     5102.88    127.90 o
   4   3  11       13.15       24.10      9.04 o
   5   3  11     1630.31     1683.76     58.59 o
   6   3  11       34.23       33.14     18.08 o
   7   3  11        5.96        6.02     18.07 o
   8   3  11      235.41      280.81     39.25 o
   9   3  11      359.09      332.48     51.38 o
  10   3  11       13.25       12.05     42.17 o
  11   3  11      431.38      477.64    169.29 o
   0   4  11      271.60      257.40     18.17 o
   1   4  11        6.85        6.02      6.02 o
   2   4  11     3473.67     3705.40     83.20 o
   3   4  11     7391.09     7884.37    195.42 o
   4   4  11       75.63       72.37      9.05 o
   5   4  11       38.80       39.17     15.07 o
   6   4  11      153.77      156.92     21.12 o
   7   4  11      501.49      487.69     36.35 o
   8   4  11     1825.00     1967.44    135.05 o
   9   4  11       82.86       24.11     42.20 o
  10   4  11      104.72       78.38     66.32 o
  11   4  11        1.57       -6.02     57.22 o
   1   5  11      354.75      418.15     18.18 o
   2   5  11      977.70      994.41     33.66 o
   3   5  11     1568.20     1430.70     43.17 o
   4   5  11     1509.42     1525.47     52.28 o
   5   5  11     2130.22     2150.46    102.11 o
   6   5  11       92.90       99.50     18.09 o
   7   5  11       14.87       27.11     24.10 o
   8   5  11      570.97      484.68     42.41 o
   9   5  11      160.47      171.93     57.31 o
  10   5  11       28.62       39.16     63.26 o
   0   6  11     1267.69     1277.02     61.40 o
   1   6  11       19.30       18.08      9.04 o
   2   6  11       96.94       99.53     12.06 o
   3   6  11      318.88      314.61     18.15 o
   4   6  11      120.80      126.69     18.10 o
   5   6  11      737.08      729.26     45.58 o
   6   6  11      303.31      332.43     30.22 o
   7   6  11      218.94      220.36     33.21 o
   8   6  11      360.96      335.49     57.43 o
   9   6  11        3.98       99.39     69.27 o
  10   6  11      200.87      325.84    196.10 o
   1   7  11      211.17      154.04     12.08 o
   2   7  11      512.49      536.67     27.29 o
   3   7  11      197.34      166.06     18.12 o
   4   7  11        5.48      -15.06     18.07 o
   5   7  11      148.45      168.94     24.13 o
   6   7  11      579.43      493.93     51.51 o
   7   7  11      156.47      208.14     48.26 o
   8   7  11        6.26        0.00     42.17 o
   9   7  11        0.63       21.08     57.22 o
   0   8  11      665.37      579.93     45.54 o
   1   8  11      724.36      735.26     33.42 o
   2   8  11     1877.48     2167.29     86.20 o
   3   8  11      315.92      296.23     27.20 o
   4   8  11      363.56      390.08     33.26 o
   5   8  11     1723.64     1815.05    137.97 o
   6   8  11      149.24       54.29     36.20 o
   7   8  11       81.70       75.35     48.23 o
   8   8  11       37.98       45.19     51.22 o
   9   8  11       11.96       15.06     51.21 o
   1   9  11        1.34      -15.06     27.11 o
   2   9  11     1534.83     1708.54     94.92 o
   3   9  11       25.08       21.09     21.09 o
   4   9  11      195.59      247.46     33.20 o
   5   9  11       50.50       63.28     39.17 o
   6   9  11      558.47      638.83    127.16 o
   7   9  11      221.81      193.14     69.41 o
   8   9  11      113.30       96.47     51.25 o
   0  10  11      870.19      914.63    103.31 o
   1  10  11       12.01      -15.06     30.12 o
   2  10  11      246.56      220.41     42.27 o
   3  10  11      385.20      383.95     57.44 o
   4  10  11       29.44       48.20     33.14 o
   5  10  11      113.11      138.69     48.24 o
   6  10  11       47.10       -6.03     39.17 o
   7  10  11      907.38      819.49     69.81 o
   1  11  11       71.09       54.25     33.15 o
   2  11  11      352.40      341.46     75.54 o
   3  11  11        9.55      -30.12     42.17 o
   4  11  11      183.09      181.00     72.40 o
   5  11  11        0.21       48.19     72.28 o
   6  11  11       29.01      -48.20     57.24 o
   0  12  11       25.60       78.32     60.25 o
   1  12  11       12.39      -36.15     39.16 o
   2  12  11      174.43      214.16     99.54 o
   3  12  11        8.92       45.18     66.26 o
   4  12  11        4.07       21.08     63.25 o
   0   0  12     3425.34     3249.35    138.55 o
   1   0  12    23705.73    33497.48    903.73 o
   2   0  12     5022.30     5085.77    171.66 o
   3   0  12     7914.70     9199.04    327.54 o
   4   0  12       42.35       54.25      9.04 o
   5   0  12     1846.84     2104.42     86.78 o
   6   0  12     1317.36     1303.45     61.34 o
   7   0  12      816.65      845.78     60.85 o
   8   0  12     1737.40     1928.10    116.67 o
   9   0  12      221.94      211.31     42.26 o
  10   0  12        5.00      -27.11     42.17 o
  11   0  12      295.23      256.67    141.92 o
   1   1  12     8846.47     9490.52    204.88 o
   2   1  12      718.84      655.59     18.38 o
   3   1  12      613.85      625.31     18.30 o
   4   1  12     2105.57     2193.45     65.62 o
   5   1  12     2849.49     2971.40     97.47 o
   6   1  12      340.94      347.99     21.18 o
   7   1  12      929.28      892.58     42.65 o
   8   1  12       76.35       60.29     21.10 o
   9   1  12       98.83      111.55     27.13 o
  10   1  12       92.03       54.26     36.17 o
  11   1  12      352.16      374.62    145.01 o
   0   2  12      561.81      552.86     24.44 o
   1   2  12      672.63      621.39     15.31 o
   2   2  12     2965.26     3013.03     70.52 o
   3   2  12      579.42      584.86     18.28 o
   4   2  12     5070.61     5559.22    156.78 o
   5   2  12       34.48       54.24     12.05 o
   6   2  12       54.21       45.21     15.07 o
   7   2  12        1.48       18.07     18.07 o
   8   2  12      884.87      906.25     57.78 o
   9   2  12      188.40      178.03     39.23 o
  10   2  12      109.16      120.59     42.21 o
  11   2  12       46.84       -9.04     36.16 o
   1   3  12      813.66      787.57     21.45 o
   2   3  12     1017.17      928.04     24.58 o
   3   3  12       38.42       30.14      9.04 o
   4   3  12      211.73      238.75     15.11 o
   5   3  12        5.77        0.00     12.05 o
   6   3  12        0.38       33.13     15.06 o
   7   3  12     1114.44     1104.56     57.97 o
   8   3  12      165.53      132.76     30.17 o
   9   3  12      727.74      643.10     78.87 o
  10   3  12       78.12      -39.18     42.20 o
  11   3  12       90.80      117.55     60.28 o
   0   4  12      616.75      557.72     24.38 o
   1   4  12     2411.33     2744.13     69.23 o
   2   4  12        0.00       12.05      6.02 o
   3   4  12     3556.57     3706.93    105.09 o
   4   4  12       23.03       24.10      9.04 o
   5   4  12     2287.46     2291.42     80.73 o
   6   4  12       99.07       51.26     18.09 o
   7   4  12      194.65      166.01     27.17 o
   8   4  12       19.60       33.14     24.10 o
   9   4  12       21.10       36.15     27.11 o
  10   4  12      257.10      208.30     99.62 o
  11   4  12        7.70      -12.05     72.29 o
   1   5  12      566.54      501.63     18.24 o
   2   5  12      562.68      568.26     21.27 o
   3   5  12      984.58      852.64     27.50 o
   4   5  12       45.75       51.23     12.05 o
   5   5  12     1465.10     1392.83     70.56 o
   6   5  12      697.49      713.58     45.55 o
   7   5  12      502.18      539.03     48.45 o
   8   5  12      209.85      274.65     45.27 o
   9   5  12        5.92      -12.05     42.17 o
  10   5  12       53.26       51.22     54.24 o
   0   6  12      463.68      509.49     33.36 o
   1   6  12      349.81      320.90     15.14 o
   2   6  12      770.01      788.63     30.45 o
   3   6  12       40.26       21.09      9.04 o
   4   6  12      323.63      278.23     21.17 o
   5   6  12       25.22       12.05     18.08 o
   6   6  12       34.07       27.12     27.12 o
   7   6  12     1069.21     1105.37     82.22 o
   8   6  12      161.34      168.92     39.21 o
   9   6  12        4.19      -39.15     48.19 o
  10   6  12       83.77       60.28     69.32 o
   1   7  12       58.69       51.24     12.06 o
   2   7  12       53.53       54.25     15.07 o
   3   7  12      314.28      278.17     21.16 o
   4   7  12      387.45      387.27     27.23 o
   5   7  12       90.62      111.55     27.13 o
   6   7  12     1580.75     1610.32    143.89 o
   7   7  12      218.30      138.84     39.24 o
   8   7  12      191.33      223.27     66.38 o
   9   7  12       36.80      -45.19     99.42 o
   0   8  12       65.36       45.21     33.16 o
   1   8  12     1015.71     1149.26     54.87 o
   2   8  12      822.18      775.42     39.53 o
   3   8  12       44.18       75.33     21.09 o
   4   8  12      389.86      372.03     33.27 o
   5   8  12      526.47      611.72     57.54 o
   6   8  12      232.41      247.53     48.30 o
   7   8  12      748.12      746.10    157.71 o
   8   8  12        0.02       30.12     39.15 o
   9   8  12       66.12       87.39     51.23 o
   1   9  12      994.88      922.52     66.98 o
   2   9  12      492.31      499.59     45.42 o
   3   9  12      253.95      305.00     30.20 o
   4   9  12       63.63       39.18     27.12 o
   5   9  12      276.07      241.59     54.36 o
   6   9  12      362.48      432.15     93.68 o
   7   9  12       34.58       75.32     51.22 o
   8   9  12      183.85      187.02     42.23 o
   0  10  12      303.44      287.00     63.44 o
   1  10  12       36.98       54.23     33.14 o
   2  10  12      162.77      190.05     39.22 o
   3  10  12        0.72      -33.13     33.13 o
   4  10  12       58.41       54.24     36.16 o
   5  10  12      107.70       87.43     48.24 o
   6  10  12      258.25      247.53     99.62 o
   7  10  12      339.13      413.81     72.49 o
   1  11  12      615.52      545.26     99.96 o
   2  11  12       21.44       63.26     36.15 o
   3  11  12       60.40       33.15     45.20 o
   4  11  12       24.58       -3.01     51.21 o
   5  11  12        8.06       39.16     54.22 o
   6  11  12       38.45      -24.10     69.29 o
   0  12  12      475.74      323.62    166.35 o
   1  12  12      173.61      280.53    114.62 o
   2  12  12       91.48       21.10     42.20 o
   3  12  12      162.04      232.23    105.56 o
   4  12  12        2.11       36.14     75.30 o
   1   1  13      449.97      420.30     12.18 o
   2   1  13     3288.27     3294.50     74.29 o
   3   1  13     2603.01     2738.13     63.31 o
   4   1  13      702.79      698.16     21.34 o
   5   1  13     1747.89     1848.97     58.75 o
   6   1  13      242.13      244.76     18.13 o
   7   1  13      287.80      278.06     24.18 o
   8   1  13      503.18      563.31     42.40 o
   9   1  13      139.27      120.64     27.14 o
  10   1  13      451.16      393.19     69.56 o
  11   1  13       76.09       42.19     45.21 o
   0   2  13      503.02      524.22     24.38 o
   1   2  13      166.72      130.01      6.05 o
   2   2  13      337.99      373.11     12.13 o
   3   2  13       75.45       69.37      9.05 o
   4   2  13      132.50      144.89     12.07 o
   5   2  13     1177.58     1256.41     49.03 o
   6   2  13      117.44      141.78     18.10 o
   7   2  13      428.23      357.22     27.25 o
   8   2  13        0.12      -12.05     24.09 o
   9   2  13        2.32       39.15     27.11 o
  10   2  13      616.45      608.83    109.04 o
  11   2  13      333.53      344.34    126.86 o
   1   3  13    12252.58    14467.91    340.33 o
   2   3  13     2163.60     2185.64     53.31 o
   3   3  13       94.23      132.74      9.05 o
   4   3  13       50.16       69.33     12.06 o
   5   3  13      104.07       99.54     12.07 o
   6   3  13      963.96     1030.55     51.83 o
   7   3  13     3515.76     3762.98    181.73 o
   8   3  13     1380.12     1381.28    116.13 o
   9   3  13      743.50      816.09    118.32 o
  10   3  13       86.93       18.09     42.20 o
  11   3  13       50.11        3.01     45.20 o
   0   4  13    33392.98    54630.34   2553.45 o
   1   4  13      725.53      656.12     24.41 o
   2   4  13      166.77      151.03      9.06 o
   3   4  13     3513.04     3597.94     95.35 o
   4   4  13     3625.47     3768.39    110.93 o
   5   4  13     3064.75     3218.49    112.82 o
   6   4  13        2.01      -15.06     15.06 o
   7   4  13      520.59      566.50     39.38 o
   8   4  13      717.27      746.40     66.75 o
   9   4  13       52.77       33.15     36.16 o
  10   4  13        1.12       30.12     63.25 o
  11   4  13      116.87       36.18     90.44 o
   1   5  13     4969.53     5243.50    152.60 o
   2   5  13     5433.39     5724.26    149.87 o
   3   5  13     1330.43     1243.46     42.98 o
   4   5  13      142.75      138.81     15.09 o
   5   5  13     1181.85     1082.00     58.07 o
   6   5  13      209.14      214.36     24.15 o
   7   5  13      118.21       87.45     24.12 o
   8   5  13       22.57       57.24     30.12 o
   9   5  13       32.47       45.19     39.17 o
  10   5  13      134.45      132.67     93.48 o
   0   6  13      393.75      418.03     27.26 o
   1   6  13      228.38      241.74     15.11 o
   2   6  13      312.12      335.78     18.15 o
   3   6  13       31.58       -9.04     12.05 o
   4   6  13      589.25      521.87     30.34 o
   5   6  13       34.20       30.13     18.08 o
   6   6  13      322.53      371.77     45.34 o
   7   6  13      799.36      935.24     78.95 o
   8   6  13       20.50       60.25     36.15 o
   9   6  13       33.11       36.15     45.19 o
  10   6  13      302.36      573.72    102.66 o
   1   7  13        7.83       27.11      9.04 o
   2   7  13       46.06       60.27     15.07 o
   3   7  13       28.41       21.09     18.08 o
   4   7  13     1795.79     2001.42    101.45 o
   5   7  13     1561.71     1847.21    107.22 o
   6   7  13     1362.85     1426.35    146.61 o
   7   7  13        7.16       33.13     36.14 o
   8   7  13        1.37       21.08     45.18 o
   9   7  13       15.06      -30.12     60.24 o
   0   8  13       60.06       39.18     36.17 o
   1   8  13      128.56      123.67     21.11 o
   2   8  13       52.21        9.04     15.07 o
   3   8  13        9.43      -12.05     21.08 o
   4   8  13       81.86       66.32     27.13 o
   5   8  13      726.25      746.45     66.76 o
   6   8  13       87.55       -6.03     36.17 o
   7   8  13      289.53      208.37     66.44 o
   8   8  13       24.80       -6.02     42.17 o
   9   8  13       47.26      -12.05    126.55 o
   1   9  13       25.10       60.25     30.13 o
   2   9  13     1956.91     2296.55    147.57 o
   3   9  13       44.06       45.20     24.11 o
   4   9  13       17.56       36.15     27.11 o
   5   9  13      287.37      289.94     51.34 o
   6   9  13       52.71       27.12     33.15 o
   7   9  13      163.21      126.68     54.29 o
   8   9  13       32.44       12.05     51.21 o
   0  10  13      544.29      645.03    109.02 o
   1  10  13        2.92        3.01     30.12 o
   2  10  13      233.02      229.42     42.26 o
   3  10  13        3.50       30.12     42.17 o
   4  10  13       16.71        3.01     39.16 o
   5  10  13       10.79        0.00     39.16 o
   6  10  13       45.48       66.29     45.19 o
   7  10  13       19.93      156.64     66.27 o
   1  11  13       13.99       24.10     36.15 o
   2  11  13        8.91       27.11     45.18 o
   3  11  13       16.02       21.09     45.18 o
   4  11  13       18.53       27.11     54.22 o
   5  11  13       39.62        9.04     42.18 o
   6  11  13      274.94      156.97     72.45 o
   0  12  13       67.52       45.20     69.31 o
   1  12  13       32.02       45.19     42.18 o
   2  12  13       86.87       60.28     60.28 o
   3  12  13       84.26      177.82     54.25 o
   4  12  13        3.91      -96.38     96.38 o
   0   0  14     1947.75     1902.63     85.19 o
   1   0  14       66.42       57.32      6.03 o
   2   0  14      685.81      825.43     30.57 o
   3   0  14     6014.43     7052.06    254.49 o
   4   0  14    12417.45    16163.29    622.77 o
   5   0  14     3135.42     3521.04    135.55 o
   6   0  14      208.79      208.40     21.14 o
   7   0  14      772.67      936.30     66.88 o
   8   0  14      853.08      802.56     72.96 o
   9   0  14      480.99      414.62     66.58 o
  10   0  14       88.48       39.19     45.21 o
  11   0  14        0.41      -57.22     66.26 o
   1   1  14      403.45      401.32     12.16 o
   2   1  14     1422.16     1368.48     31.03 o
   3   1  14     8821.22    10513.22    258.04 o
   4   1  14      260.29      238.98     12.10 o
   5   1  14      403.59      442.39     21.21 o
   6   1  14       72.78       81.40     15.07 o
   7   1  14      144.01      141.80     21.12 o
   8   1  14      485.64      463.25     36.33 o
   9   1  14      565.32      460.39     51.49 o
  10   1  14       80.16       54.25     39.18 o
  11   1  14        2.98       60.24     48.19 o
   0   2  14     5011.63     5135.88    186.76 o
   1   2  14      210.79      232.98      9.08 o
   2   2  14      138.54      141.95      9.06 o
   3   2  14     2657.32     2644.34     69.42 o
   4   2  14     3598.90     3821.66    124.20 o
   5   2  14     1498.71     1661.67     61.54 o
   6   2  14        2.95       -3.01     15.06 o
   7   2  14       12.74       24.10     21.09 o
   8   2  14        5.21       -6.02     21.08 o
   9   2  14      108.05       84.42     33.17 o
  10   2  14        2.47       33.13     30.12 o
  11   2  14      220.82      244.42    111.65 o
   1   3  14       55.21       90.45      9.05 o
   2   3  14       14.56       21.09      6.03 o
   3   3  14     2139.96     2302.77     53.04 o
   4   3  14     1215.89     1196.55     36.82 o
   5   3  14        2.31       12.05     15.06 o
   6   3  14      133.29      123.69     18.10 o
   7   3  14      270.16      314.20     30.21 o
   8   3  14      339.41      362.71     45.34 o
   9   3  14      177.60      178.00     45.26 o
  10   3  14       40.40       75.32     45.19 o
  11   3  14       28.45      126.53     51.21 o
   0   4  14     4473.35     5311.03    256.46 o
   1   4  14      274.46      278.43     12.11 o
   2   4  14     3423.65     3614.26     85.90 o
   3   4  14     1074.11      943.21     27.56 o
   4   4  14     1145.68     1190.88     39.80 o
   5   4  14        7.72      -12.05     15.06 o
   6   4  14      125.63      184.00     27.15 o
   7   4  14      948.10      922.16     63.91 o
   8   4  14        0.53       -6.02     27.11 o
   9   4  14        6.56       60.24     39.16 o
  10   4  14       19.97      -27.11     48.20 o
  11   4  14       59.15       42.19     81.36 o
   1   5  14     2042.24     2128.94     62.16 o
   2   5  14      680.11      663.36     21.30 o
   3   5  14     2485.94     2584.75     74.83 o
   4   5  14      241.45      211.51     15.11 o
   5   5  14        6.63        6.02     18.07 o
   6   5  14      356.45      350.80     30.24 o
   7   5  14      478.88      502.51     48.43 o
   8   5  14       55.74       48.22     33.15 o
   9   5  14       19.02       -3.01     36.15 o
  10   5  14      122.71      138.69     78.39 o
   0   6  14      311.77      272.28     27.23 o
   1   6  14       13.90       21.09      9.04 o
   2   6  14       14.78       -3.01     12.05 o
   3   6  14      461.30      442.39     27.27 o
   4   6  14      830.22      693.75     33.47 o
   5   6  14      309.63      299.24     33.25 o
   6   6  14       64.16       66.31     27.12 o
   7   6  14     1306.55     1354.96     97.66 o
   8   6  14      109.71      135.67     42.21 o
   9   6  14       37.33       -6.03     57.24 o
  10   6  14       67.98       39.18     66.30 o
   1   7  14        0.08        3.01      9.04 o
   2   7  14      131.77      144.80     18.10 o
   3   7  14        0.31       15.06     15.06 o
   4   7  14     1118.48     1323.89     79.31 o
   5   7  14      230.94      277.78     33.21 o
   6   7  14     1687.42     1917.95    189.96 o
   7   7  14       20.64      -18.07     42.17 o
   8   7  14        0.02       12.05     45.18 o
   9   7  14       11.69        0.00     63.25 o
   0   8  14      368.91      462.81     51.42 o
   1   8  14       81.32       72.35     21.10 o
   2   8  14       91.64      135.67     21.10 o
   3   8  14      193.93      235.43     27.16 o
   4   8  14       93.59       93.46     27.13 o
   5   8  14     1239.75     1213.84    103.69 o
   6   8  14      381.25      417.17     60.46 o
   7   8  14       78.50       30.14     51.24 o
   8   8  14       77.56      105.48     72.33 o
   9   8  14        2.19       69.27     84.33 o
   1   9  14       78.02        9.04     42.20 o
   2   9  14       23.11       27.11     27.11 o
   3   9  14       19.06       72.30     33.14 o
   4   9  14      237.83      265.67     42.27 o
   5   9  14      280.38      190.25     45.30 o
   6   9  14       50.15       45.20     33.14 o
   7   9  14       40.58       15.06     39.17 o
   8   9  14      118.32      214.05     72.36 o
   0  10  14        8.97      -39.16     42.17 o
   1  10  14      298.56      332.28     51.35 o
   2  10  14      135.21      111.58     39.21 o
   3  10  14        4.23       -3.01     36.14 o
   4  10  14      128.37      174.89     57.29 o
   5  10  14       44.76        6.03     45.20 o
   6  10  14       53.01       -3.01     42.18 o
   7  10  14       37.77       -3.01     78.33 o
   1  11  14       41.80        0.00     39.17 o
   2  11  14       13.51       -6.02     51.21 o
   3  11  14       16.54       -6.02     45.18 o
   4  11  14       11.03       78.31     51.21 o
   5  11  14      258.47      395.42     60.37 o
   0  12  14      106.54       51.25     78.38 o
   1  12  14       42.89       33.14     45.19 o
   2  12  14        8.50      -48.19     48.19 o
   3  12  14      136.95      202.03     54.28 o
   1   1  15     2498.65     2453.84     63.49 o
   2   1  15     2385.31     2496.50     56.81 o
   3   1  15     3442.45     3799.43     95.95 o
   4   1  15       72.01       54.28      9.05 o
   5   1  15       14.32       12.05      9.04 o
   6   1  15        6.98      -12.05     15.06 o
   7   1  15       29.90       36.15     18.08 o
   8   1  15       90.39      108.53     24.12 o
   9   1  15      150.64      153.83     36.20 o
  10   1  15       23.46      -30.12     30.12 o
  11   1  15       41.57       87.37     45.19 o
   0   2  15     1574.22     1689.47     65.34 o
   1   2  15      864.94      974.85     24.52 o
   2   2  15     2976.40     2793.46     70.00 o
   3   2  15       28.90       24.11      9.04 o
   4   2  15     3405.63     3681.68    114.16 o
   5   2  15     1777.47     1920.41     74.10 o
   6   2  15       31.37       36.16     18.08 o
   7   2  15      668.55      713.29     45.53 o
   8   2  15      181.05      138.81     30.18 o
   9   2  15       20.90       33.14     33.14 o
  10   2  15       59.03       81.36     36.16 o
  11   2  15       43.24        6.03     54.23 o
   1   3  15     1723.98     1629.14     43.53 o
   2   3  15     2880.99     2860.36     66.45 o
   3   3  15      139.67      147.92      9.06 o
   4   3  15      103.48       96.53      9.05 o
   5   3  15       42.75       48.22     15.07 o
   6   3  15      982.90      999.91     48.78 o
   7   3  15       84.76       72.35     21.10 o
   8   3  15       44.00       60.26     30.13 o
   9   3  15      334.05      308.20     45.32 o
  10   3  15       33.34       48.20     39.16 o
  11   3  15      398.49      392.85     60.44 o
   0   4  15     2116.79     2462.56    103.00 o
   1   4  15     4009.41     4333.73    122.08 o
   2   4  15      450.20      485.43     21.24 o
   3   4  15     1919.96     1933.96     55.79 o
   4   4  15      421.03      363.56     15.15 o
   5   4  15        5.47      -15.06     15.06 o
   6   4  15     1760.45     1838.57     92.24 o
   7   4  15      527.38      499.82     42.41 o
   8   4  15      446.59      405.41     45.38 o
   9   4  15       12.96       15.06     39.16 o
  10   4  15      327.53      217.48    126.86 o
   1   5  15       13.08       15.06     12.05 o
   2   5  15      211.96      181.28     12.09 o
   3   5  15      176.63      157.00     12.08 o
   4   5  15      762.30      766.57     36.50 o
   5   5  15      212.81      226.47     24.16 o
   6   5  15      787.77      790.06     48.62 o
   7   5  15      158.78      226.26     33.19 o
   8   5  15      131.45      129.67     42.22 o
   9   5  15      143.72       75.39     60.32 o
  10   5  15       49.36       93.41     96.42 o
   0   6  15       77.33       84.42     18.09 o
   1   6  15      211.38      208.42     15.10 o
   2   6  15     1803.73     1971.03     61.69 o
   3   6  15     1591.50     1619.63     73.76 o
   4   6  15        7.42        0.00     18.07 o
   5   6  15      101.51      102.52     24.12 o
   6   6  15      237.92      184.19     39.25 o
   7   6  15       44.71       63.28     30.13 o
   8   6  15       54.04       84.37     39.17 o
   9   6  15       59.68       66.29     51.23 o
  10   6  15        0.06        3.01    102.40 o
   1   7  15      431.62      466.34     33.31 o
   2   7  15      177.77      153.94     18.11 o
   3   7  15     1103.66     1138.10     54.92 o
   4   7  15      382.75      387.19     33.27 o
   5   7  15      931.39     1070.77     82.13 o
   6   7  15      365.74      426.25     45.35 o
   7   7  15        4.96      -36.14     36.14 o
   8   7  15       91.13       48.23     48.23 o
   9   7  15        4.01      -15.06     60.24 o
   0   8  15       25.04       48.20     39.16 o
   1   8  15      184.78      220.33     27.16 o
   2   8  15      584.44      633.63     36.38 o
   3   8  15       91.70       75.37     24.12 o
   4   8  15        0.55       -9.04     24.09 o
   5   8  15      357.26      308.31     51.39 o
   6   8  15      107.79       81.40     33.16 o
   7   8  15       25.53       90.37     57.24 o
   8   8  15      255.43      247.52    120.74 o
   1   9  15       77.99       54.26     30.14 o
   2   9  15      232.86      220.40     33.21 o
   3   9  15        5.28       48.19     33.13 o
   4   9  15      253.95      238.53     45.29 o
   5   9  15       61.36       48.22     36.16 o
   6   9  15       15.38       81.33     48.20 o
   7   9  15       20.60       51.21     42.17 o
   8   9  15       40.34      -33.14     66.28 o
   0  10  15      228.23      114.71     48.30 o
   1  10  15      382.48      447.43     66.51 o
   2  10  15      355.33      365.69     57.42 o
   3  10  15       13.36       45.18     45.18 o
   4  10  15       87.28      129.61     51.24 o
   5  10  15       66.49       51.23     45.20 o
   6  10  15        4.05       24.10     42.17 o
   7  10  15        0.06       -9.04     54.21 o
   1  11  15       80.34      102.48     42.20 o
   2  11  15       80.32      147.69     66.31 o
   3  11  15       59.58       51.23     51.23 o
   4  11  15       11.94       39.16     48.19 o
   5  11  15        5.15      -57.23     57.23 o
   0  12  15       14.38      -36.15     63.26 o
   1  12  15       36.81       21.09     42.18 o
   2  12  15       74.57       78.36     48.22 o
   3  12  15        8.27      -30.12     63.25 o
   0   0  16     4890.80     4823.48    232.38 o
   1   0  16      737.02      804.50     30.59 o
   2   0  16     3980.07     4149.81    132.92 o
   3   0  16     1430.18     1525.79     64.86 o
   4   0  16     1844.35     1885.05     80.61 o
   5   0  16      679.80      790.74     39.54 o
   6   0  16      182.72      190.19     33.21 o
   7   0  16      303.89      259.94     33.25 o
   8   0  16      510.08      551.15     60.57 o
   9   0  16        0.69        3.01     45.18 o
  10   0  16        7.50      -24.10     39.16 o
  11   0  16        0.23      -39.15     66.26 o
   1   1  16      669.15      717.63     21.38 o
   2   1  16       95.34       90.52      9.05 o
   3   1  16        0.29        0.00      9.04 o
   4   1  16       62.45       72.35      6.03 o
   5   1  16     2140.87     2271.38     71.37 o
   6   1  16        0.66       15.06     15.06 o
   7   1  16       28.42       39.17     24.10 o
   8   1  16      514.63      551.16     45.43 o
   9   1  16      394.82      371.89     45.35 o
  10   1  16        1.02       51.20     36.14 o
  11   1  16       17.10       -9.04     45.18 o
   0   2  16     1076.18     1055.32     43.07 o
   1   2  16      517.26      584.16     21.30 o
   2   2  16     8289.37     9152.48    210.20 o
   3   2  16     1212.38     1192.55     33.81 o
   4   2  16     1083.95     1041.06     36.74 o
   5   2  16       33.53       36.16     12.05 o
   6   2  16     3403.05     3509.38    163.23 o
   7   2  16      247.24      250.69     30.20 o
   8   2  16      305.95      293.09     33.24 o
   9   2  16       34.27       33.14     27.12 o
  10   2  16        0.78       21.08     39.15 o
  11   2  16       22.24       36.15     45.19 o
   1   3  16      938.15      989.33     27.57 o
   2   3  16      165.53      126.86      9.06 o
   3   3  16       84.75       99.52      9.05 o
   4   3  16     1921.52     2003.06     61.92 o
   5   3  16      335.74      323.71     21.18 o
   6   3  16        7.21        6.02     18.07 o
   7   3  16      431.99      469.09     42.37 o
   8   3  16      226.27      320.00     45.28 o
   9   3  16       33.78       75.32     33.14 o
  10   3  16        0.04        3.01     51.20 o
  11   3  16        7.33      -75.30     75.30 o
   0   4  16       43.34       75.35     15.07 o
   1   4  16        5.65       -6.02      9.04 o
   2   4  16       12.14       12.05      9.04 o
   3   4  16       23.89       15.06      9.04 o
   4   4  16      124.99       96.54     12.07 o
   5   4  16      983.97      988.02     54.89 o
   6   4  16      333.55      323.52     30.24 o
   7   4  16      525.12      433.14     36.35 o
   8   4  16      231.39      256.60     48.30 o
   9   4  16       86.19       87.41     45.21 o
  10   4  16       30.85       42.18     48.20 o
   1   5  16      154.69      141.88     12.08 o
   2   5  16     2044.42     1999.52     62.00 o
   3   5  16       78.75       66.33      9.05 o
   4   5  16      694.42      768.80     42.54 o
   5   5  16      362.87      350.89     27.22 o
   6   5  16      392.13      435.60     39.33 o
   7   5  16        9.66        0.00     24.10 o
   8   5  16      669.31      621.44     81.85 o
   9   5  16       98.70       -6.03     48.23 o
  10   5  16       37.81       30.13     51.22 o
   0   6  16        1.49       24.09     30.12 o
   1   6  16      581.48      579.80     30.36 o
   2   6  16      111.04      108.58     18.10 o
   3   6  16     1406.28     1480.50     64.37 o
   4   6  16     1625.40     1783.84     89.04 o
   5   6  16        0.26       -3.01     24.09 o
   6   6  16     4207.31     4706.74    333.28 o
   7   6  16      235.54      274.72     48.30 o
   8   6  16       80.43      195.91     51.24 o
   9   6  16        5.08      -15.06     42.17 o
  10   6  16       56.92       24.11     63.28 o
   1   7  16      253.43      211.49     24.17 o
   2   7  16       34.94       27.12     15.07 o
   3   7  16      822.99      906.15     48.65 o
   4   7  16    10335.85    12494.91    655.34 o
   5   7  16        0.10        9.04     24.09 o
   6   7  16     1593.62     1493.27    171.36 o
   7   7  16      336.96      456.24     93.67 o
   8   7  16      306.55      344.30     99.66 o
   9   7  16       63.56       -9.04     54.24 o
   0   8  16       36.77        9.04     33.14 o
   1   8  16       16.81       -9.04     21.09 o
   2   8  16      378.79      414.36     36.29 o
   3   8  16      332.63      341.56     33.25 o
   4   8  16      522.11      539.03     45.42 o
   5   8  16      284.72      335.26     54.37 o
   6   8  16       23.56       -6.02     39.16 o
   7   8  16       14.31       33.13     39.16 o
   8   8  16        0.16      -75.29     75.29 o
   1   9  16      150.14      150.83     39.22 o
   2   9  16      273.90      299.01     39.26 o
   3   9  16       38.62       18.08     30.13 o
   4   9  16      530.58      650.90     78.71 o
   5   9  16       15.11      -39.16     39.16 o
   6   9  16      117.31      220.09     84.42 o
   7   9  16       40.59       45.19     42.18 o
   0  10  16     1355.64     1403.80    216.67 o
   1  10  16      131.07      186.97     45.23 o
   2  10  16       28.26       33.14     39.16 o
   3  10  16       66.77       54.25     45.21 o
   4  10  16        0.06       21.08     45.18 o
   5  10  16      102.37      201.97     87.42 o
   6  10  16        3.09       21.08     51.20 o
   1  11  16      113.31       90.45     54.27 o
   2  11  16      156.70      156.84     72.39 o
   3  11  16       24.82       15.06     54.22 o
   4  11  16       21.75       51.21     63.26 o
   5  11  16        0.04       93.37     69.27 o
   0  12  16      314.02      217.44    123.82 o
   1  12  16        4.58       33.13     48.19 o
   2  12  16       36.06      -15.06     51.22 o
   3  12  16       49.16      247.07    123.53 o
   1   1  17     3022.78     3203.46     73.31 o
   2   1  17      171.12      151.07      9.06 o
   3   1  17       34.40       24.11      9.04 o
   4   1  17        0.11        3.01      6.02 o
   5   1  17      501.13      473.12     24.26 o
   6   1  17      229.20      184.25     18.12 o
   7   1  17      156.06      141.81     24.14 o
   8   1  17      161.09      126.71     27.15 o
   9   1  17        5.32        9.04     27.11 o
  10   1  17       57.33       84.37     51.23 o
  11   1  17       47.55       51.22     54.23 o
   0   2  17       26.53       57.25      9.04 o
   1   2  17     7256.28     8413.62    214.16 o
   2   2  17     8893.16    10347.99    238.56 o
   3   2  17     2099.05     2127.11     65.40 o
   4   2  17        1.84        3.01      9.04 o
   5   2  17      162.96      153.94     18.11 o
   6   2  17      607.19      561.37     36.41 o
   7   2  17     1225.96     1248.87     73.28 o
   8   2  17        0.05      -27.11     27.11 o
   9   2  17        8.63       -9.04     33.13 o
  10   2  17       96.27      129.62     51.24 o
  11   2  17       36.55      -48.20     57.24 o
   1   3  17     2767.27     3009.38     78.86 o
   2   3  17     1024.37     1072.02     27.57 o
   3   3  17     1047.52      945.72     33.67 o
   4   3  17     1303.89     1365.11     46.02 o
   5   3  17      690.72      683.78     39.51 o
   6   3  17      250.27      217.50     27.19 o
   7   3  17      250.30      271.81     36.24 o
   8   3  17      102.53       84.42     30.15 o
   9   3  17      539.49      499.49     90.82 o
  10   3  17       18.48        3.01     36.15 o
   0   4  17      103.70      114.64     18.10 o
   1   4  17      653.59      544.74     24.35 o
   2   4  17     1686.01     1708.32     49.43 o
   3   4  17      955.73      916.02     30.53 o
   4   4  17      309.37      293.36     15.12 o
   5   4  17        8.19        3.01     18.07 o
   6   4  17      258.27      268.85     33.23 o
   7   4  17      919.23      927.62     66.91 o
   8   4  17      190.26      172.00     48.28 o
   9   4  17      145.19      138.73     51.27 o
  10   4  17      140.97      141.73     66.34 o
   1   5  17     1276.07     1260.77     42.95 o
   2   5  17      204.83      157.07     15.10 o
   3   5  17      202.82      202.34     15.10 o
   4   5  17      456.50      514.96     33.32 o
   5   5  17     1563.82     1640.96     85.88 o
   6   5  17       11.56       12.05     33.13 o
   7   5  17      712.34      816.11     66.75 o
   8   5  17        8.94       15.06     27.11 o
   9   5  17       49.58       42.18     45.20 o
  10   5  17       34.00       93.39     69.29 o
   0   6  17       17.96       36.15     30.13 o
   1   6  17      288.69      320.48     21.16 o
   2   6  17     1208.70     1293.87     61.18 o
   3   6  17       85.62       66.33     15.07 o
   4   6  17      319.73      380.92     33.26 o
   5   6  17      138.26      196.07     27.15 o
   6   6  17      275.89      238.62     39.27 o
   7   6  17     1339.78     1446.42    155.63 o
   8   6  17        2.57        0.00     36.14 o
   9   6  17        0.07       57.22     63.25 o
   1   7  17      133.98      165.92     24.13 o
   2   7  17       36.88       60.26     18.08 o
   3   7  17      552.10      615.29     36.37 o
   4   7  17      181.30      162.96     27.16 o
   5   7  17      367.77      402.12     45.35 o
   6   7  17      253.67      199.28     48.31 o
   7   7  17      493.29      611.22    133.14 o
   8   7  17        8.77        6.02     39.16 o
   9   7  17      293.76      271.74     69.44 o
   0   8  17      111.19       93.48     36.19 o
   1   8  17       69.47       63.30     24.11 o
   2   8  17        1.43       39.15     30.12 o
   3   8  17     1832.37     2002.02    128.96 o
   4   8  17      460.66      399.45     42.37 o
   5   8  17        1.96       12.05     33.13 o
   6   8  17       54.91       75.33     45.20 o
   7   8  17      211.12      214.25     72.42 o
   8   8  17       58.18      120.53     69.31 o
   1   9  17      110.44      150.76     33.17 o
   2   9  17        0.95       21.08     30.12 o
   3   9  17       85.16       81.39     42.20 o
   4   9  17      118.95       75.38     39.20 o
   5   9  17      227.19      217.31     63.38 o
   6   9  17        0.06       42.16     42.16 o
   7   9  17      261.36      229.41    111.69 o
   0  10  17       84.41       90.43     66.31 o
   1  10  17       32.52        6.03     45.19 o
   2  10  17       63.03       24.11     36.16 o
   3  10  17        7.35       -3.01     39.16 o
   4  10  17       18.32       42.17     57.23 o
   5  10  17        0.00       36.14     54.21 o
   6  10  17       89.84      186.87     69.32 o
   1  11  17        0.42       21.08     42.17 o
   2  11  17      136.19       69.36     54.28 o
   3  11  17      148.03       96.50     57.30 o
   4  11  17      105.35      156.76     75.36 o
   5  11  17      418.09      541.01    145.08 o
   0  12  17       26.87       15.06     78.32 o
   1  12  17       35.95      108.46     51.22 o
   2  12  17        0.53      -33.13     66.26 o
   3  12  17       26.97      129.54    141.59 o
   0   0  18     2126.50     1934.12     97.18 o
   1   0  18     3942.64     4233.40    145.42 o
   2   0  18      408.52      342.84     18.20 o
   3   0  18      193.25      205.46     15.11 o
   4   0  18      133.83      123.73     15.09 o
   5   0  18     2487.04     2780.17    127.65 o
   6   0  18     1155.32     1133.42     91.65 o
   7   0  18      543.77      590.94     66.67 o
   8   0  18      358.69      368.82     48.37 o
   9   0  18      674.18      721.48    121.26 o
  10   0  18        1.19      -12.05     48.19 o
  11   0  18       33.76      150.63    105.44 o
   1   1  18       98.20      105.61      9.05 o
   2   1  18       47.19       51.24      6.03 o
   3   1  18     1571.82     1578.43     43.24 o
   4   1  18        5.20        3.01      9.04 o
   5   1  18      173.05      144.91     18.11 o
   6   1  18      365.52      414.49     33.28 o
   7   1  18       15.88      -24.10     24.10 o
   8   1  18       17.60       18.07     24.10 o
   9   1  18      154.19      144.78     33.18 o
  10   1  18       83.48        9.04     36.17 o
  11   1  18        0.02       42.16     81.32 o
   0   2  18     2529.49     2688.83    100.75 o
   1   2  18      574.27      584.22     21.30 o
   2   2  18      122.31       96.58      9.05 o
   3   2  18      591.60      598.89     21.28 o
   4   2  18       72.97       81.40     12.06 o
   5   2  18       75.54       60.30     18.09 o
   6   2  18      187.71      217.34     27.17 o
   7   2  18       28.25       30.13     24.10 o
   8   2  18      240.34      223.42     33.21 o
   9   2  18       36.32       21.09     33.14 o
  10   2  18        5.88       15.06     33.13 o
  11   2  18       41.89       66.28     66.28 o
   1   3  18      449.49      440.00     18.21 o
   2   3  18     2077.86     1935.09     52.89 o
   3   3  18     1128.72     1136.28     36.75 o
   4   3  18     2611.58     2867.22     96.72 o
   5   3  18       27.02       15.06     18.08 o
   6   3  18      646.24      640.34     42.49 o
   7   3  18       74.39       66.31     27.13 o
   8   3  18       38.39       18.08     30.13 o
   9   3  18       23.69      -24.10     36.15 o
  10   3  18        5.51        9.04     39.16 o
   0   4  18       60.43       63.31     18.09 o
   1   4  18      142.70      117.72     12.07 o
   2   4  18        6.03        3.01      9.04 o
   3   4  18      143.26      144.86     12.07 o
   4   4  18     1065.10     1105.54     51.92 o
   5   4  18      316.13      317.46     30.23 o
   6   4  18     1074.15     1198.05     73.16 o
   7   4  18     1740.40     1843.17    128.81 o
   8   4  18      130.85      177.92     42.22 o
   9   4  18        0.64      -18.07     36.14 o
  10   4  18       91.51       93.44     60.28 o
   1   5  18     1160.72     1193.87     45.92 o
   2   5  18       13.87       18.07     15.06 o
   3   5  18      177.38      181.13     18.11 o
   4   5  18      399.79      405.58     30.27 o
   5   5  18      310.12      347.61     30.23 o
   6   5  18      165.88      190.09     30.17 o
   7   5  18        0.05      -33.13     33.13 o
   8   5  18        3.69       -6.02     36.14 o
   9   5  18       10.79      -18.07     48.19 o
  10   5  18       41.12       75.32     63.27 o
   0   6  18       89.14       72.37     39.20 o
   1   6  18        4.18       24.10     18.07 o
   2   6  18        0.13       -3.01     15.06 o
   3   6  18      637.27      634.36     36.42 o
   4   6  18      248.30      271.84     30.20 o
   5   6  18      713.99      670.83     48.57 o
   6   6  18        3.55       12.05     30.12 o
   7   6  18      411.67      356.82     51.41 o
   8   6  18        3.45       18.07     33.13 o
   9   6  18       20.89       72.30     54.22 o
   1   7  18       33.69       63.27     24.10 o
   2   7  18      766.13      838.71     48.62 o
   3   7  18        9.82       18.07     18.07 o
   4   7  18     2905.08     3273.69    177.04 o
   5   7  18        0.10      -21.08     27.11 o
   6   7  18     1477.35     1552.21    168.05 o
   7   7  18      193.13      150.86     45.26 o
   8   7  18       69.58       54.25     39.18 o
   9   7  18        3.51      -30.12     63.25 o
   0   8  18        0.00        3.01     33.13 o
   1   8  18       27.99        6.03     21.09 o
   2   8  18      283.29      241.69     27.19 o
   3   8  18       40.68       54.24     24.10 o
   4   8  18      111.42       81.41     27.14 o
   5   8  18       35.87       54.23     36.15 o
   6   8  18       72.54       87.40     42.19 o
   7   8  18       60.40       78.35     48.21 o
   8   8  18       14.56      -42.17     42.17 o
   1   9  18       79.71       60.28     27.13 o
   2   9  18       25.23       21.09     30.13 o
   3   9  18        0.00       15.06     33.13 o
   4   9  18      224.08      217.32     57.35 o
   5   9  18      172.24      171.95     54.30 o
   6   9  18      447.54      435.43    136.07 o
   7   9  18       36.62       33.14     42.18 o
   0  10  18      461.64      435.62     87.73 o
   1  10  18        2.06       51.20     39.15 o
   2  10  18      570.50      620.75    136.26 o
   3  10  18       50.87       51.22     48.21 o
   4  10  18       36.72       75.32     45.19 o
   5  10  18        0.00       57.22     57.22 o
   6  10  18       60.85      -60.27     78.35 o
   1  11  18       61.84        3.01     39.17 o
   2  11  18      133.37       66.34     51.26 o
   3  11  18       10.04       15.06     48.19 o
   4  11  18        3.14       60.24     57.23 o
   5  11  18      107.89      180.87    138.67 o
   0  12  18      998.29      926.39     97.20 o
   1  12  18       60.61      -72.32     87.39 o
   2  12  18      799.42      876.26     84.90 o
   1   1  19      121.72      184.12     12.07 o
   2   1  19      212.82      199.50      9.07 o
   3   1  19       37.37       48.22      9.04 o
   4   1  19     2018.44     1961.83     58.89 o
   5   1  19      107.41      102.55     15.08 o
   6   1  19       25.93       18.08     24.10 o
   7   1  19      682.51      679.77     45.52 o
   8   1  19      448.84      468.98     45.39 o
   9   1  19       38.33        6.03     30.13 o
  10   1  19       33.42      -12.05     39.16 o
  11   1  19      152.17       54.28     78.41 o
   0   2  19      496.53      461.76     21.27 o
   1   2  19     9448.95    11458.41    280.91 o
   2   2  19     1012.27      973.59     27.55 o
   3   2  19     1662.99     1738.52     55.58 o
   4   2  19        1.36       15.06     12.05 o
   5   2  19       99.09       96.50     21.11 o
   6   2  19      473.39      433.12     33.32 o
   7   2  19        0.46       18.07     24.09 o
   8   2  19      575.12      490.76     45.44 o
   9   2  19       28.89       33.14     33.14 o
  10   2  19       17.83       75.31     51.21 o
   1   3  19      557.56      537.88     18.23 o
   2   3  19     1465.46     1404.36     43.12 o
   3   3  19      527.55      555.40     21.24 o
   4   3  19       19.01        9.04     15.06 o
   5   3  19      576.40      530.88     36.40 o
   6   3  19       47.28       63.28     21.09 o
   7   3  19      810.23      902.28     75.95 o
   8   3  19      455.28      553.66     78.66 o
   9   3  19      223.16      199.19     51.31 o
  10   3  19        0.56       33.13     36.14 o
   0   4  19     1401.27     1362.39     73.81 o
   1   4  19      514.23      561.47     21.24 o
   2   4  19      205.90      196.35     15.10 o
   3   4  19      462.36      457.67     24.25 o
   4   4  19       23.78       24.10     21.09 o
   5   4  19      144.86      147.83     30.17 o
   6   4  19       75.73       96.46     27.13 o
   7   4  19      558.02      542.25     54.53 o
   8   4  19        7.14        0.00     36.14 o
   9   4  19      694.04      681.94    203.07 o
  10   4  19        1.53        3.01     57.22 o
   1   5  19       74.03       81.40     15.07 o
   2   5  19      186.31      205.31     18.12 o
   3   5  19      587.34      597.80     33.38 o
   4   5  19      290.57      284.11     30.22 o
   5   5  19     4713.99     5348.81    269.50 o
   6   5  19       95.86       42.21     33.16 o
   7   5  19        2.12       -9.04     30.12 o
   8   5  19       13.85       27.11     36.15 o
   9   5  19      135.54       69.35     51.26 o
  10   5  19        2.61       15.06     63.25 o
   0   6  19       66.76       72.34     36.17 o
   1   6  19       80.04       72.36     15.07 o
   2   6  19       33.38       45.20     15.07 o
   3   6  19      969.09      968.84     51.79 o
   4   6  19      451.20      369.33     33.30 o
   5   6  19      154.70      147.83     27.15 o
   6   6  19       27.01       15.06     27.11 o
   7   6  19      257.52      383.45     60.39 o
   8   6  19        5.91       63.25     42.17 o
   9   6  19       23.35       18.07     42.17 o
   1   7  19      597.34      673.31     45.49 o
   2   7  19      100.48       84.43     18.09 o
   3   7  19     1222.91     1196.70     70.21 o
   4   7  19      917.20     1027.99     72.99 o
   5   7  19      856.31      944.88     78.99 o
   6   7  19       30.46       51.22     39.16 o
   7   7  19       68.90       78.36     36.16 o
   8   7  19       40.17       57.24     48.21 o
   9   7  19       32.24       21.09    111.47 o
   0   8  19      225.76      187.19     36.23 o
   1   8  19        0.11       27.11     27.11 o
   2   8  19     1471.12     1581.53    100.95 o
   3   8  19     2487.63     2687.66    163.73 o
   4   8  19        1.74       12.05     30.12 o
   5   8  19      157.78      208.13     45.25 o
   6   8  19      615.40      645.18    139.33 o
   7   8  19        2.12       33.13     48.19 o
   8   8  19        6.27       69.27     54.21 o
   1   9  19      545.42      566.32     60.57 o
   2   9  19        0.00      -30.12     30.12 o
   3   9  19       54.13       33.15     36.16 o
   4   9  19        3.65       30.12     48.19 o
   5   9  19        1.89       39.15     45.18 o
   6   9  19      204.89      220.26     99.57 o
   7   9  19      200.79      184.03     51.29 o
   0  10  19      131.88      111.58     60.31 o
   1  10  19        0.58       21.08     36.14 o
   2  10  19       32.29      108.46     45.19 o
   3  10  19      293.03      323.13     90.60 o
   4  10  19        4.32      -42.17     42.17 o
   5  10  19       37.38       66.28     60.26 o
   6  10  19       54.64       45.20     72.32 o
   1  11  19      126.31      150.76     60.30 o
   2  11  19       86.97       81.38     57.27 o
   3  11  19        1.50      -42.17     45.18 o
   4  11  19        9.58        3.01     66.26 o
   0  12  19      323.19      456.02    108.72 o
   1  12  19        9.38       45.18     90.36 o
   2  12  19       18.78      177.72    156.64 o
   0   0  20       96.55       87.49     21.12 o
   1   0  20     1039.03      950.38     36.79 o
   2   0  20      374.02      303.04     18.18 o
   3   0  20      575.51      549.97     27.35 o
   4   0  20       13.35        3.01     15.06 o
   5   0  20       50.47       96.44     30.14 o
   6   0  20       23.65       48.20     27.11 o
   7   0  20      997.49     1004.80     85.26 o
   8   0  20       18.84       66.27     39.16 o
   9   0  20        9.13      -30.12     57.23 o
  10   0  20      118.61      126.63     84.42 o
   1   1  20     1450.03     1438.00     40.12 o
   2   1  20        7.45       -3.01      6.02 o
   3   1  20      684.11      797.33     27.39 o
   4   1  20      491.54      460.97     21.23 o
   5   1  20       49.54       93.43     21.10 o
   6   1  20      220.51      205.34     27.18 o
   7   1  20      273.16      193.33     30.21 o
   8   1  20      487.25      429.79     48.43 o
   9   1  20       87.64      105.50     45.21 o
  10   1  20       92.89      102.48     51.24 o
   0   2  20     2362.90     2687.72    100.12 o
   1   2  20      590.20      538.26     18.25 o
   2   2  20       72.60       75.38      9.05 o
   3   2  20      289.12      257.10     15.12 o
   4   2  20        1.27       -9.04     15.06 o
   5   2  20      501.65      518.30     39.40 o
   6   2  20      495.65      527.09     39.38 o
   7   2  20      143.90      193.05     30.16 o
   8   2  20       28.23       48.20     30.13 o
   9   2  20        0.00        0.00     33.13 o
  10   2  20        1.81       18.07     42.17 o
   1   3  20        2.56        9.04      9.04 o
   2   3  20     1667.52     1685.18     55.56 o
   3   3  20      465.62      497.19     21.22 o
   4   3  20       44.84       60.27     15.07 o
   5   3  20     2002.09     2178.23    120.33 o
   6   3  20      198.08      178.10     30.19 o
   7   3  20      236.39      175.12     33.21 o
   8   3  20      104.00       39.19     36.18 o
   9   3  20      238.23      304.86     69.42 o
  10   3  20       10.87       48.19     45.18 o
   0   4  20      397.93      360.50     27.26 o
   1   4  20      212.26      190.33     12.08 o
   2   4  20      638.10      580.41     24.31 o
   3   4  20      566.90      606.93     27.31 o
   4   4  20      345.33      335.77     27.22 o
   5   4  20     2007.69     2274.92    110.97 o
   6   4  20       15.22       21.09     24.10 o
   7   4  20       92.29      102.50     33.16 o
   8   4  20        6.80      -18.07     36.14 o
   9   4  20        6.36       45.18     48.19 o
  10   4  20        1.43      -15.06     45.18 o
   1   5  20       35.69       33.15     18.08 o
   2   5  20       83.15       84.42     15.08 o
   3   5  20      549.50      542.83     30.33 o
   4   5  20        3.27       30.12     21.08 o
   5   5  20      120.86      126.67     24.13 o
   6   5  20     1202.99     1165.09    100.65 o
   7   5  20        7.25      -27.11     30.12 o
   8   5  20      376.74      411.05     87.65 o
   9   5  20       83.31      123.57     66.31 o
   0   6  20      486.06      472.71     42.42 o
   1   6  20       66.99       72.34     15.07 o
   2   6  20      135.87      126.70     24.13 o
   3   6  20      154.47      159.91     21.12 o
   4   6  20        1.27       12.05     21.08 o
   5   6  20     1902.89     2264.49    147.48 o
   6   6  20     1859.00     1960.49    208.63 o
   7   6  20        0.00       -3.01     33.13 o
   8   6  20      191.75      153.87     51.29 o
   9   6  20       15.69      -42.17     42.17 o
   1   7  20      129.79      114.62     24.13 o
   2   7  20      946.29     1074.53     54.79 o
   3   7  20      225.95      274.75     30.19 o
   4   7  20       79.65       75.36     27.13 o
   5   7  20      143.35       81.44     39.21 o
   6   7  20       13.99        6.02     33.13 o
   7   7  20       16.32       51.21     39.16 o
   8   7  20        2.78      -45.18     45.18 o
   0   8  20      292.10      311.19     66.47 o
   1   8  20        1.81      -27.11     27.11 o
   2   8  20       10.09      -18.07     27.11 o
   3   8  20        2.29      -33.13     33.13 o
   4   8  20       88.13      156.75     33.16 o
   5   8  20      158.47      159.87     51.28 o
   6   8  20        1.25       18.07     42.17 o
   7   8  20        0.08       12.05     42.16 o
   8   8  20       12.34       45.18     63.25 o
   1   9  20      228.65      241.49     39.24 o
   2   9  20       47.30       87.38     39.17 o
   3   9  20      789.66      925.61    115.32 o
   4   9  20      179.36      165.93     54.30 o
   5   9  20      146.91      180.95     72.38 o
   6   9  20      117.09       57.28     42.21 o
   7   9  20      186.41      174.96     60.33 o
   0  10  20        1.16       24.09     57.22 o
   1  10  20      351.73      444.20     87.63 o
   2  10  20      101.06      171.83     54.26 o
   3  10  20       75.45       66.30     51.24 o
   4  10  20       89.07      120.57     51.24 o
   5  10  20       25.84      -15.06     42.17 o
   6  10  20      153.59      -78.41    141.74 o
   1  11  20       56.99       66.29     54.24 o
   2  11  20       37.04        9.04     48.20 o
   3  11  20        0.52       27.11     51.20 o
   4  11  20        4.01       48.19     93.37 o
   0  12  20       42.83       69.30     93.40 o
   1  12  20      106.42      195.94    102.49 o
   1   1  21      293.21      251.18     15.13 o
   2   1  21      471.48      512.76     18.20 o
   3   1  21      559.13      558.74     21.26 o
   4   1  21      292.90      257.03     18.14 o
   5   1  21     2042.95     2211.70    108.11 o
   6   1  21        2.54        3.01     24.09 o
   7   1  21      189.98      120.72     27.16 o
   8   1  21        1.75       42.17     36.14 o
   9   1  21        5.17       15.06     33.13 o
  10   1  21       12.40       21.08     39.16 o
   0   2  21      609.45      580.86     27.37 o
   1   2  21      273.58      193.59     12.10 o
   2   2  21       16.59       15.06      9.04 o
   3   2  21     1025.99     1045.15     36.67 o
   4   2  21     1434.11     1537.71     55.25 o
   5   2  21       44.59        6.03     27.12 o
   6   2  21        0.53       15.06     24.09 o
   7   2  21      190.50      241.43     36.21 o
   8   2  21      298.14      253.74     42.29 o
   9   2  21      100.39       69.34     42.20 o
  10   2  21       43.66       18.08     42.18 o
   1   3  21        1.69        3.01      9.04 o
   2   3  21      291.62      290.36     15.12 o
   3   3  21     1545.67     1562.31     49.21 o
   4   3  21       10.81      -12.05     18.07 o
   5   3  21      899.12      870.67     60.89 o
   6   3  21     2399.53     2668.34    157.69 o
   7   3  21       53.85       33.15     24.11 o
   8   3  21      208.56      156.93     36.21 o
   9   3  21       30.64        9.04     33.14 o
  10   3  21       72.76       39.18     45.21 o
   0   4  21      103.59       78.42     21.11 o
   1   4  21      552.84      600.97     24.28 o
   2   4  21      249.08      208.52     18.13 o
   3   4  21       70.59       63.31     18.09 o
   4   4  21     1718.20     1749.75     83.03 o
   5   4  21        0.40      -18.07     24.09 o
   6   4  21      176.85      256.49     36.21 o
   7   4  21       72.57       60.28     33.15 o
   8   4  21      267.26      250.61     60.39 o
   9   4  21       26.76      108.45     57.24 o
  10   4  21       72.12        0.00     51.23 o
   1   5  21      682.40      729.29     42.54 o
   2   5  21      628.68      628.45     36.43 o
   3   5  21      419.00      375.39     24.22 o
   4   5  21        4.58        3.01     21.08 o
   5   5  21      181.73      190.12     30.18 o
   6   5  21      408.70      362.95     39.32 o
   7   5  21      212.06      178.07     42.25 o
   8   5  21       74.74       57.26     39.18 o
   9   5  21      113.29      180.89     96.47 o
   0   6  21       28.88      -15.06     15.06 o
   1   6  21        9.64       18.07     15.06 o
   2   6  21     1135.71     1135.51     54.94 o
   3   6  21       99.46      141.72     30.15 o
   4   6  21        0.22       -3.01     24.09 o
   5   6  21      209.68      156.96     33.20 o
   6   6  21      273.64      329.18     51.34 o
   7   6  21      450.61      417.40     84.69 o
   8   6  21      101.61       72.35     39.19 o
   9   6  21        0.59        0.00     48.19 o
   1   7  21       42.89       45.20     21.09 o
   2   7  21      248.64      202.35     24.16 o
   3   7  21       28.84       -9.04     24.10 o
   4   7  21       68.80       33.15     27.13 o
   5   7  21      186.72      156.91     42.24 o
   6   7  21       74.94       87.40     36.17 o
   7   7  21      151.43       90.48     45.24 o
   8   7  21       18.28       27.11     42.17 o
   0   8  21      509.40      496.61     81.76 o
   1   8  21       20.91       12.05     24.10 o
   2   8  21       88.23       84.41     27.13 o
   3   8  21      587.29      521.12     48.48 o
   4   8  21       45.12        6.03     27.12 o
   5   8  21       18.64       24.10     27.11 o
   6   8  21        3.39      -27.11     39.15 o
   7   8  21       87.65       87.41     45.21 o
   8   8  21        2.54      -78.31     78.31 o
   1   9  21       50.32       75.33     33.15 o
   2   9  21        0.45        3.01     30.12 o
   3   9  21       68.55       54.25     33.15 o
   4   9  21      388.18      438.29     93.70 o
   5   9  21      165.01      150.81     66.36 o
   6   9  21      441.48      390.02    148.15 o
   7   9  21      131.17      168.85     72.36 o
   0  10  21      211.78      241.42     75.44 o
   1  10  21      210.79      156.92     48.28 o
   2  10  21      123.77      114.58     57.29 o
   3  10  21      351.03      401.84    126.90 o
   4  10  21        8.99      -27.11     48.19 o
   5  10  21       19.05       36.15     51.21 o
   1  11  21        2.16       -6.02     48.19 o
   2  11  21       46.61       30.13     51.22 o
   3  11  21       22.82       87.36     54.22 o
   4  11  21        1.34      -90.35    105.41 o
   0   0  22     1640.74     1579.25     89.62 o
   1   0  22      311.14      363.20     24.21 o
   2   0  22     9600.26    11021.82    383.73 o
   3   0  22        1.56      -12.05     12.05 o
   4   0  22     2735.98     2989.74    137.32 o
   5   0  22       44.57       -9.04     27.12 o
   6   0  22      650.17      649.34     63.72 o
   7   0  22      124.55      114.60     39.21 o
   8   0  22       16.88       21.09     36.15 o
   9   0  22       43.15      156.68     63.27 o
  10   0  22      464.55      716.68    408.24 o
   1   1  22      633.19      620.50     21.29 o
   2   1  22       30.42       30.13      9.04 o
   3   1  22       58.85       39.19     12.06 o
   4   1  22      821.76      822.07     39.58 o
   5   1  22      242.11      211.46     24.17 o
   6   1  22       47.71       15.07     21.09 o
   7   1  22       69.66       72.34     24.11 o
   8   1  22       19.06       42.17     33.14 o
   9   1  22      129.32      192.98     54.28 o
  10   1  22        2.23       15.06     48.19 o
   0   2  22     2012.33     2064.16     77.60 o
   1   2  22        1.93        0.00     12.05 o
   2   2  22      191.05      187.25     12.08 o
   3   2  22      363.95      348.11     18.16 o
   4   2  22       56.70       51.24     15.07 o
   5   2  22        7.62       15.06     21.08 o
   6   2  22      670.40      719.18     51.59 o
   7   2  22        3.46       42.17     27.11 o
   8   2  22      101.76       57.28     33.16 o
   9   2  22        0.26       12.05     39.15 o
  10   2  22       38.71       -6.03     36.15 o
   1   3  22      759.09      688.13     24.36 o
   2   3  22       44.86       39.18      9.04 o
   3   3  22      392.80      363.31     21.19 o
   4   3  22     1786.93     1862.82     86.21 o
   5   3  22      252.31      268.85     27.19 o
   6   3  22      691.79      722.26     51.59 o
   7   3  22      206.28      156.95     33.20 o
   8   3  22       55.41       33.15     36.16 o
   9   3  22        4.95      -24.10     36.14 o
  10   3  22      113.96       93.46     51.25 o
   0   4  22     2295.74     2416.44    111.81 o
   1   4  22      540.41      561.29     27.31 o
   2   4  22      402.37      399.68     24.22 o
   3   4  22     1418.26     1404.14     58.25 o
   4   4  22       51.06       51.23     21.10 o
   5   4  22      709.99      722.58     51.61 o
   6   4  22      387.74      335.69     42.34 o
   7   4  22        7.49       -3.01     36.14 o
   8   4  22        2.33       45.18     39.15 o
   9   4  22        0.00      -48.19     48.19 o
  10   4  22       31.03       39.16     60.25 o
   1   5  22       20.61        6.03     21.09 o
   2   5  22     2668.85     2843.23    127.54 o
   3   5  22     4293.44     4549.61    192.99 o
   4   5  22     1483.34     1647.75     88.82 o
   5   5  22     4229.99     4907.07    261.25 o
   6   5  22      142.41      126.68     30.16 o
   7   5  22      254.66      223.42     45.29 o
   8   5  22      181.37      247.38     78.44 o
   9   5  22       15.45      -60.24     60.24 o
   0   6  22     1679.37     1695.81    125.96 o
   1   6  22        6.39       27.11     15.06 o
   2   6  22      321.39      296.26     27.21 o
   3   6  22     1984.42     2069.00     98.52 o
   4   6  22     2561.96     2899.73    170.21 o
   5   6  22     1170.60     1268.05    109.74 o
   6   6  22        0.74        9.04     33.13 o
   7   6  22        5.70       15.06     36.14 o
   8   6  22      136.07      192.99     66.34 o
   9   6  22       43.21      -36.15     72.31 o
   1   7  22        1.31       -6.02     24.09 o
   2   7  22      751.51      865.40     48.58 o
   3   7  22      124.83      111.58     27.14 o
   4   7  22      119.40       87.45     27.14 o
   5   7  22        0.73       24.09     30.12 o
   6   7  22      266.75      283.82     69.45 o
   7   7  22       44.31       93.40     48.21 o
   8   7  22       74.48       48.22     45.21 o
   0   8  22        8.50        9.04     39.16 o
   1   8  22      733.53      682.82     54.63 o
   2   8  22      150.50      147.81     33.18 o
   3   8  22        8.63       33.13     33.13 o
   4   8  22        0.24      -12.05     27.11 o
   5   8  22       99.67      102.50     39.19 o
   6   8  22       91.09      108.51     48.23 o
   7   8  22        0.27      -45.18     45.18 o
   1   9  22       52.52       87.39     33.15 o
   2   9  22       66.31      111.51     42.19 o
   3   9  22        4.77      -18.07     36.14 o
   4   9  22      100.57       87.42     42.20 o
   5   9  22        2.64      -48.19     51.20 o
   6   9  22       49.73       54.24     57.25 o
   0  10  22      399.60      229.74     75.57 o
   1  10  22       66.43       21.10     42.19 o
   2  10  22      157.84      199.06     75.40 o
   3  10  22       36.42       42.18     45.19 o
   4  10  22        0.52        6.02     54.21 o
   5  10  22       32.61      141.59    105.44 o
   1  11  22       19.36       15.06     45.18 o
   2  11  22       63.30      111.50     75.34 o
   3  11  22       21.25       90.37    132.54 o
   1   1  23        5.76       15.06      9.04 o
   2   1  23      222.93      250.79     15.11 o
   3   1  23     1035.85     1102.75     33.60 o
   4   1  23     3031.30     3312.76    128.26 o
   5   1  23       82.95       75.37     24.12 o
   6   1  23       59.11       87.40     24.11 o
   7   1  23        2.51       -3.01     27.11 o
   8   1  23      428.34      447.61     57.46 o
   9   1  23      128.02      144.73     54.28 o
  10   1  23        0.15       -9.04     39.15 o
   0   2  23     1760.83     1900.10     71.06 o
   1   2  23       96.87       90.48      9.05 o
   2   2  23       15.57       36.15     12.05 o
   3   2  23        0.14        0.00     12.05 o
   4   2  23       87.89       87.44     18.09 o
   5   2  23      632.92      619.01     39.45 o
   6   2  23     1155.93     1387.83     79.30 o
   7   2  23        4.04       69.27     33.13 o
   8   2  23        5.59       60.24     36.14 o
   9   2  23       12.20      -15.06     39.16 o
  10   2  23      139.77        9.05     45.23 o
   1   3  23        5.94        3.01      9.04 o
   2   3  23     1172.67     1147.35     36.72 o
   3   3  23      413.00      396.66     24.22 o
   4   3  23      194.57      193.22     21.13 o
   5   3  23     2473.61     2675.65    139.36 o
   6   3  23      750.91      725.65     60.72 o
   7   3  23     1194.87     1115.60    124.97 o
   8   3  23      550.77      551.01    112.02 o
   9   3  23        0.52       27.11     42.17 o
  10   3  23       87.35       24.11     54.25 o
   0   4  23      944.53      975.91     57.94 o
   1   4  23       74.99       84.41     12.06 o
   2   4  23     1160.06     1250.19     55.02 o
   3   4  23      368.91      314.66     27.23 o
   4   4  23      311.68      278.10     30.23 o
   5   4  23     2633.89     3006.13    164.25 o
   6   4  23     2138.77     2302.91    169.33 o
   7   4  23      673.30      657.89     84.89 o
   8   4  23      155.67      162.87     51.27 o
   9   4  23       16.10      -12.05     42.17 o
   1   5  23        8.02        9.04     18.07 o
   2   5  23      522.50      445.55     30.31 o
   3   5  23     7098.22     8460.66    380.73 o
   4   5  23      138.70      150.82     24.13 o
   5   5  23     1483.66     1688.71    128.49 o
   6   5  23        2.79        3.01     27.11 o
   7   5  23       46.66       12.05     33.14 o
   8   5  23        0.09       12.05     36.14 o
   9   5  23        3.08       21.08     42.17 o
   0   6  23       31.56       66.28     33.14 o
   1   6  23       13.75       12.05     15.06 o
   2   6  23      717.00      719.64     45.55 o
   3   6  23        7.72      -12.05     21.08 o
   4   6  23      451.40      511.44     48.42 o
   5   6  23      136.88      102.54     33.18 o
   6   6  23        8.19      -36.14     36.14 o
   7   6  23       66.57       75.34     36.16 o
   8   6  23        0.67      -12.05     39.15 o
   9   6  23       15.94      -54.22     63.26 o
   1   7  23      506.08      487.58     36.34 o
   2   7  23      692.89      746.41     51.58 o
   3   7  23       86.67       81.39     24.12 o
   4   7  23      275.95      238.60     39.26 o
   5   7  23      772.77      795.01     94.07 o
   6   7  23      440.65      550.40    111.89 o
   7   7  23       16.57       45.18     42.17 o
   8   7  23       93.97      171.81     60.28 o
   0   8  23      529.09      493.59     69.65 o
   1   8  23      320.76      232.67     30.22 o
   2   8  23      369.46      386.95     51.39 o
   3   8  23      621.41      627.26     72.73 o
   4   8  23      268.33      214.39     54.35 o
   5   8  23      304.85      253.71     60.41 o
   6   8  23        2.60       33.13     39.15 o
   7   8  23      122.36      114.57     60.30 o
   1   9  23       85.67      126.60     36.17 o
   2   9  23       51.31        3.01     45.20 o
   3   9  23      105.06      147.72     48.24 o
   4   9  23     1399.02     1695.81    451.40 o
   5   9  23      233.23      259.55    105.63 o
   6   9  23        1.11      -57.22     57.22 o
   0  10  23       65.07       60.27     51.23 o
   1  10  23        0.70       33.13     45.18 o
   2  10  23      104.58      159.77     69.34 o
   3  10  23       61.26       60.27     57.25 o
   4  10  23        0.04      -51.20     51.20 o
   5  10  23      166.68      174.93     72.38 o
   1  11  23       12.17       66.27     63.25 o
   2  11  23        2.63      -96.38     96.38 o
   3  11  23        6.78      126.50     87.35 o
   0   0  24      154.12      166.03     27.17 o
   1   0  24     1989.79     2113.21     89.86 o
   2   0  24      965.48      970.80     39.69 o
   3   0  24     4943.85     5544.75    198.83 o
   4   0  24      891.89      855.86     54.82 o
   5   0  24      509.36      566.61     54.54 o
   6   0  24     1072.02      950.79     82.28 o
   7   0  24      356.85      338.56     57.43 o
   8   0  24       69.78       84.39     48.22 o
   9   0  24        5.41      -36.14     51.20 o
  10   0  24      161.44      220.16     51.27 o
   1   1  24       80.26       87.44     12.06 o
   2   1  24      483.72      515.48     21.23 o
   3   1  24      572.08      646.42     24.28 o
   4   1  24     1759.21     1729.86     70.79 o
   5   1  24      301.37      247.84     30.22 o
   6   1  24        1.12       -3.01     21.08 o
   7   1  24       64.95       51.23     30.14 o
   8   1  24       55.14       27.12     33.15 o
   9   1  24       81.53      105.49     42.20 o
  10   1  24        6.99       27.11     39.16 o
   0   2  24     1123.02     1196.39     48.96 o
   1   2  24     1229.47     1222.46     42.89 o
   2   2  24      578.91      598.02     21.25 o
   3   2  24      680.38      641.14     27.35 o
   4   2  24        5.95      -12.05     15.06 o
   5   2  24      189.73      208.27     24.15 o
   6   2  24      357.11      368.86     39.31 o
   7   2  24       25.22       60.25     27.11 o
   8   2  24        9.71      -24.10     39.16 o
   9   2  24        0.04       21.08     48.19 o
  10   2  24       20.05      -30.12     66.27 o
   1   3  24      152.09      150.90     15.09 o
   2   3  24       41.15       36.16     12.05 o
   3   3  24       25.63        6.03     15.06 o
   4   3  24       87.08       66.33     18.09 o
   5   3  24     1419.41     1511.56     82.62 o
   6   3  24      387.88      414.31     42.34 o
   7   3  24      113.29      105.53     36.18 o
   8   3  24      169.26      208.14     57.31 o
   9   3  24       78.80       84.39     48.22 o
  10   3  24      175.06      223.20     60.32 o
   0   4  24      241.39      256.80     30.21 o
   1   4  24        1.15       -6.02     15.06 o
   2   4  24      100.32      105.55     18.09 o
   3   4  24       94.79       66.34     18.09 o
   4   4  24       30.25       30.13     21.09 o
   5   4  24      262.54      229.55     33.22 o
   6   4  24      488.52      547.88     54.49 o
   7   4  24        8.28      -33.13     33.13 o
   8   4  24        0.01      -27.11     45.18 o
   9   4  24       16.79       39.16     42.17 o
   1   5  24       55.23       63.29     18.08 o
   2   5  24      488.72      499.83     33.32 o
   3   5  24      277.92      290.06     33.24 o
   4   5  24      616.65      609.48     42.45 o
   5   5  24     1613.60     1687.44    128.63 o
   6   5  24      632.62      703.13     84.86 o
   7   5  24       77.74       15.07     30.14 o
   8   5  24        6.72       18.07     39.16 o
   9   5  24        0.02      -51.20     57.22 o
   0   6  24      155.32      168.96     36.21 o
   1   6  24       17.71        0.00     21.09 o
   2   6  24      813.05      920.87     48.63 o
   3   6  24     1061.85     1127.21     63.98 o
   4   6  24      149.19      187.02     33.18 o
   5   6  24      279.05      262.76     42.28 o
   6   6  24       59.98       90.41     42.19 o
   7   6  24      199.00      202.16     69.40 o
   8   6  24       95.07      126.60     60.29 o
   1   7  24       17.64       15.06     27.11 o
   2   7  24     1035.53     1029.08     66.98 o
   3   7  24      657.83      682.24     51.55 o
   4   7  24      122.22      153.79     36.19 o
   5   7  24      340.76      323.32     75.54 o
   6   7  24      147.95      126.67     51.27 o
   7   7  24        5.11       66.26     48.19 o
   8   7  24       89.18       81.38     54.25 o
   0   8  24       41.16       30.13     48.21 o
   1   8  24       90.31       93.45     27.13 o
   2   8  24       15.27       -9.04     27.11 o
   3   8  24       94.01      108.52     36.17 o
   4   8  24      280.76      311.04     81.53 o
   5   8  24        4.65       30.12     30.12 o
   6   8  24       89.85       81.38     57.27 o
   7   8  24      278.65      187.17     63.40 o
   1   9  24       41.44       -3.01     33.14 o
   2   9  24      292.23      323.15     75.50 o
   3   9  24       78.30       48.22     45.21 o
   4   9  24      127.38      129.66     54.27 o
   5   9  24      296.34      226.47    105.69 o
   6   9  24       97.00      186.88    132.63 o
   0  10  24        0.00        9.04     63.25 o
   1  10  24       85.99       51.24     51.24 o
   2  10  24       22.48       18.07     42.17 o
   3  10  24      159.99      265.41    117.62 o
   4  10  24        1.84       24.09     54.21 o
   1  11  24        4.23      -57.23     57.23 o
   2  11  24        0.45       96.38    108.42 o
   1   1  25      197.45      160.07     12.08 o
   2   1  25      414.28      381.62     18.17 o
   3   1  25      210.96      223.48     18.12 o
   4   1  25      194.87      226.42     21.13 o
   5   1  25       44.16       54.24     24.11 o
   6   1  25       33.31       36.15     21.09 o
   7   1  25      215.41      211.28     42.26 o
   8   1  25      223.54      238.44     57.35 o
   9   1  25       49.19       60.26     51.22 o
  10   1  25        0.11      -42.16     63.25 o
   0   2  25      418.45      342.29     24.23 o
   1   2  25      113.82      117.64     12.07 o
   2   2  25        0.20       15.06     12.05 o
   3   2  25      432.95      445.17     24.23 o
   4   2  25      405.28      402.52     27.24 o
   5   2  25        3.29       18.07     24.10 o
   6   2  25       86.22       60.29     27.13 o
   7   2  25       90.33      126.61     36.17 o
   8   2  25        0.47       36.14     36.14 o
   9   2  25       10.26       21.08     45.18 o
  10   2  25       38.58       72.31     54.23 o
   1   3  25     1887.16     2033.51     77.14 o
   2   3  25       18.50      -15.06     15.06 o
   3   3  25        0.59      -15.06     15.06 o
   4   3  25      122.92       66.35     21.11 o
   5   3  25       75.59       72.34     27.13 o
   6   3  25       26.90       60.25     27.11 o
   7   3  25      241.42      229.44     39.25 o
   8   3  25      181.22      217.21     54.30 o
   9   3  25        5.55        3.01     45.18 o
   0   4  25      405.09      369.32     33.30 o
   1   4  25      123.74      117.64     18.10 o
   2   4  25      803.66      848.53     51.70 o
   3   4  25     1844.96     1984.58     83.08 o
   4   4  25      276.16      259.82     24.17 o
   5   4  25       22.81        0.00     27.11 o
   6   4  25       28.26        3.01     27.11 o
   7   4  25      101.08       57.28     36.18 o
   8   4  25        7.26      -27.11     48.19 o
   9   4  25        0.09       57.22     42.16 o
   1   5  25      525.59      460.64     30.31 o
   2   5  25      218.66      208.34     24.16 o
   3   5  25      119.32       99.52     24.13 o
   4   5  25       70.02      114.53     24.11 o
   5   5  25      327.86      320.33     39.29 o
   6   5  25      312.97      296.06     48.34 o
   7   5  25       19.36        0.00     33.14 o
   8   5  25        8.42      -51.20     51.20 o
   9   5  25        0.50      -21.08     69.27 o
   0   6  25      213.05      274.73     33.21 o
   1   6  25        0.28       -6.02     18.07 o
   2   6  25        5.14        9.04     21.08 o
   3   6  25       51.39       33.15     27.12 o
   4   6  25       15.47       36.15     27.11 o
   5   6  25      646.92      624.40     75.78 o
   6   6  25     1134.01     1372.84    283.09 o
   7   6  25      145.44      117.61     57.30 o
   8   6  25      224.43      250.46    120.70 o
   1   7  25      309.16      253.81     33.24 o
   2   7  25      900.95      784.29     60.80 o
   3   7  25      598.19      536.31     60.60 o
   4   7  25       31.70       51.22     27.11 o
   5   7  25       25.08       18.07     36.15 o
   6   7  25       95.02      114.55     48.23 o
   7   7  25        4.19       48.19     45.18 o
   0   8  25      555.95      539.07     96.91 o
   1   8  25      699.23      591.37     63.69 o
   2   8  25      205.68      196.16     39.23 o
   3   8  25      206.45      220.30     54.32 o
   4   8  25      449.24      396.20     87.71 o
   5   8  25        1.79       30.12     36.14 o
   6   8  25       33.56      108.46     63.27 o
   7   8  25       73.62      138.63     78.35 o
   1   9  25        6.94       -6.02     33.13 o
   2   9  25      212.83      159.94     48.28 o
   3   9  25       17.04        9.04     45.18 o
   4   9  25       11.33        9.04     42.17 o
   5   9  25      118.12       51.25     54.27 o
   6   9  25       59.96       48.21    132.59 o
   0  10  25      173.48      117.64     63.35 o
   1  10  25       13.79      -36.15     51.21 o
   2  10  25      357.00      389.74    151.06 o
   3  10  25       33.74      129.54     72.30 o
   4  10  25       51.84      -24.10     63.28 o
   1  11  25        1.75      -54.21     81.32 o
   2  11  25       14.46       54.22     72.29 o
   0   0  26        0.25        3.01     21.08 o
   1   0  26        1.15        3.01     18.07 o
   2   0  26      520.54      594.37     36.39 o
   3   0  26     3234.00     3838.16    187.99 o
   4   0  26      503.08      493.89     42.42 o
   5   0  26      683.59      710.21     57.67 o
   6   0  26       19.39       36.15     33.14 o
   7   0  26      159.17      177.98     48.27 o
   8   0  26       96.44      198.96     69.33 o
   9   0  26      463.22      710.67    405.23 o
  10   0  26       54.44       69.30    102.45 o
   1   1  26      882.54      877.69     30.48 o
   2   1  26       22.50       39.16     12.05 o
   3   1  26      110.87      144.77     15.08 o
   4   1  26      324.05      320.49     27.21 o
   5   1  26      314.17      320.38     33.25 o
   6   1  26      335.73      284.11     36.27 o
   7   1  26     1700.88     1886.47    202.12 o
   8   1  26      147.93      165.88     45.24 o
   9   1  26        0.21       39.15     45.18 o
   0   2  26       12.90        6.02     15.06 o
   1   2  26     1465.28     1516.40     58.32 o
   2   2  26     1836.59     1849.37     70.89 o
   3   2  26        6.41       -3.01     15.06 o
   4   2  26      545.80      539.53     39.40 o
   5   2  26      433.16      469.07     36.32 o
   6   2  26      871.68      899.60     72.94 o
   7   2  26        3.38      -24.10     33.13 o
   8   2  26       15.72       63.26     39.16 o
   9   2  26        2.84        6.02     36.14 o
   1   3  26      232.51      244.68     18.12 o
   2   3  26      420.13      378.44     24.22 o
   3   3  26     1575.78     1666.08     76.71 o
   4   3  26      252.98      229.56     24.16 o
   5   3  26     1104.46     1191.66     73.15 o
   6   3  26      117.54      108.55     27.14 o
   7   3  26      291.71      362.43     54.37 o
   8   3  26        1.40        0.00     33.13 o
   9   3  26      207.24      144.83     69.40 o
   0   4  26       68.00       69.33     24.11 o
   1   4  26     1256.35     1201.65     55.04 o
   2   4  26      187.78      211.30     24.15 o
   3   4  26     4454.40     5045.04    268.86 o
   4   4  26      229.10      235.51     27.17 o
   5   4  26      430.91      490.12     42.36 o
   6   4  26      335.71      371.69     51.37 o
   7   4  26       29.44       36.15     30.13 o
   8   4  26       15.26        9.04     39.16 o
   9   4  26        0.98       30.12     45.18 o
   1   5  26      106.64      111.57     18.09 o
   2   5  26      414.58      402.45     30.26 o
   3   5  26       22.10       15.06     21.09 o
   4   5  26        3.25      -24.10     27.11 o
   5   5  26       98.06       42.21     30.15 o
   6   5  26      299.72      332.26     54.37 o
   7   5  26      270.16      259.66     81.52 o
   8   5  26       23.77       33.14     45.19 o
   0   6  26      238.84      205.34     30.20 o
   1   6  26       20.54        9.04     24.10 o
   2   6  26        6.60        6.02     27.11 o
   3   6  26      216.14      211.30     30.19 o
   4   6  26       13.07       18.07     24.10 o
   5   6  26       82.20       63.30     33.16 o
   6   6  26       71.13       57.26     36.17 o
   7   6  26        2.16      -12.05     36.14 o
   8   6  26        7.35       48.19     57.23 o
   1   7  26      281.73      265.81     33.23 o
   2   7  26        0.64       -9.04     30.12 o
   3   7  26      130.09       54.28     27.14 o
   4   7  26      457.10      456.79     63.53 o
   5   7  26       12.62       18.07     30.12 o
   6   7  26       42.03       93.40     48.21 o
   7   7  26      192.08      135.76     63.35 o
   0   8  26        4.87       36.14     42.17 o
   1   8  26       37.74       48.21     30.13 o
   2   8  26       83.03       48.23     33.16 o
   3   8  26      681.72      651.71    130.34 o
   4   8  26       18.51       42.17     39.16 o
   5   8  26        2.31      -48.19     48.19 o
   6   8  26       28.48        9.04     45.19 o
   1   9  26       29.71       33.14     33.14 o
   2   9  26       10.15      -21.08     33.13 o
   3   9  26      261.26      274.72     84.53 o
   4   9  26      309.27      211.40     99.66 o
   5   9  26       24.67      -12.05     48.20 o
   0  10  26       55.85       39.17     69.31 o
   1  10  26      202.59      205.17     84.48 o
   2  10  26        8.75       15.06     54.22 o
   3  10  26       14.56       21.09     54.22 o
   4  10  26       12.00       66.27    132.53 o
   1   1  27      295.39      287.22     18.14 o
   2   1  27      615.34      519.04     27.32 o
   3   1  27        3.65       -9.04     15.06 o
   4   1  27      610.34      570.24     36.40 o
   5   1  27       31.79       21.09     21.09 o
   6   1  27      410.09      411.35     45.37 o
   7   1  27      547.09      557.14     72.67 o
   8   1  27      356.21      238.71     63.46 o
   9   1  27       20.00      -12.05     39.16 o
   0   2  27       10.33       21.09     18.07 o
   1   2  27        2.93       -9.04     12.05 o
   2   2  27     1540.20     1629.77     61.39 o
   3   2  27       11.53       15.06     15.06 o
   4   2  27      232.89      205.35     24.16 o
   5   2  27      418.17      490.13     39.33 o
   6   2  27      229.97      238.49     33.21 o
   7   2  27      110.89       78.39     30.15 o
   8   2  27      137.91      183.95     63.33 o
   9   2  27      103.17      129.62     60.29 o
   1   3  27      674.74      671.15     33.41 o
   2   3  27      128.38      147.81     21.12 o
   3   3  27     3210.38     3600.78    159.27 o
   4   3  27     1489.91     1500.21     82.66 o
   5   3  27        1.85        6.02     24.09 o
   6   3  27      162.14      165.92     36.20 o
   7   3  27      142.38      147.78     39.21 o
   8   3  27       25.25        3.01     33.14 o
   9   3  27      132.23      114.58     48.24 o
   0   4  27     3350.19     3396.32    197.21 o
   1   4  27      127.55      105.57     21.11 o
   2   4  27       14.15       24.10     18.07 o
   3   4  27       45.18       66.29     21.09 o
   4   4  27       24.03       -9.04     21.09 o
   5   4  27      949.23     1122.21     91.24 o
   6   4  27       33.40       48.20     33.14 o
   7   4  27      483.03      547.59    111.94 o
   8   4  27       45.08       42.18     45.19 o
   9   4  27       18.12      -63.26     63.26 o
   1   5  27       18.20       12.05     15.06 o
   2   5  27     1900.53     1989.39     92.24 o
   3   5  27      635.54      664.10     48.52 o
   4   5  27      569.17      457.47     42.41 o
   5   5  27      171.67      174.98     42.24 o
   6   5  27      216.73      175.04     54.32 o
   7   5  27       65.80       39.18     39.18 o
   8   5  27       35.26       36.15     42.18 o
   0   6  27      193.92      226.36     57.34 o
   1   6  27      818.22      759.54     60.76 o
   2   6  27      136.40       51.27     24.13 o
   3   6  27       17.61        3.01     21.09 o
   4   6  27       14.03        6.02     30.12 o
   5   6  27        6.83        3.01     30.12 o
   6   6  27       39.66       57.24     39.17 o
   7   6  27        8.19       -6.02     36.14 o
   8   6  27       28.75      -15.06     54.23 o
   1   7  27       23.61       18.08     24.10 o
   2   7  27      113.91       75.38     30.15 o
   3   7  27      499.26      420.69     51.45 o
   4   7  27       74.32      123.57     42.19 o
   5   7  27       42.91        3.01     33.14 o
   6   7  27       44.40       42.18     51.22 o
   7   7  27       52.18       12.05     54.24 o
   0   8  27       66.73       87.40     51.23 o
   1   8  27        1.12       21.08     27.11 o
   2   8  27      135.37      141.74     42.22 o
   3   8  27       84.19       42.20     51.24 o
   4   8  27       39.63       12.05     36.15 o
   5   8  27       34.28       24.10     39.17 o
   6   8  27       48.35      -27.12     48.21 o
   1   9  27       21.92       90.37     45.19 o
   2   9  27       13.26       57.23     39.16 o
   3   9  27       63.47       45.20     48.22 o
   4   9  27        9.82       45.18     45.18 o
   5   9  27       33.14      114.48     93.39 o
   0  10  27       22.41      -60.25     60.25 o
   1  10  27      164.05      144.77     75.40 o
   2  10  27       12.05       48.19     66.27 o
   3  10  27       42.50     -111.48    111.48 o
   0   0  28      554.13      524.74     48.53 o
   1   0  28     2430.97     2759.21    158.29 o
   2   0  28      127.49      150.83     24.13 o
   3   0  28     1042.23     1222.73     70.13 o
   4   0  28      125.68      123.66     30.16 o
   5   0  28      365.66      368.89     45.36 o
   6   0  28      458.49      617.29     93.80 o
   7   0  28      341.22      404.91     87.63 o
   8   0  28       27.98      195.82     99.41 o
   9   0  28       23.50       36.15     72.30 o
   1   1  28        1.61       18.07     15.06 o
   2   1  28      678.25      637.76     30.37 o
   3   1  28      443.19      445.07     27.25 o
   4   1  28      463.81      423.87     30.28 o
   5   1  28      177.44      241.40     33.19 o
   6   1  28      329.91      317.30     36.26 o
   7   1  28       16.25       24.10     27.11 o
   8   1  28      176.75      171.95     66.37 o
   9   1  28        2.83      -12.05     36.14 o
   0   2  28     1293.89     1395.44     79.56 o
   1   2  28      214.95      178.17     18.12 o
   2   2  28       37.80       57.25     18.08 o
   3   2  28      249.58      299.04     27.19 o
   4   2  28      112.16      111.58     24.12 o
   5   2  28     1798.69     1899.72    122.76 o
   6   2  28       19.39      -21.09     24.10 o
   7   2  28      203.28      190.11     48.28 o
   8   2  28        0.02       21.08     36.14 o
   9   2  28      162.62       96.51     42.22 o
   1   3  28      322.19      344.67     24.19 o
   2   3  28      377.00      387.22     27.23 o
   3   3  28      451.39      432.90     30.27 o
   4   3  28        0.19        6.02     21.08 o
   5   3  28      199.35      196.17     30.18 o
   6   3  28       61.80       75.34     30.14 o
   7   3  28        0.04       12.05     33.13 o
   8   3  28       67.80       51.23     48.22 o
   9   3  28        8.15       30.12     60.24 o
   0   4  28     1630.65     1687.67    110.47 o
   1   4  28       76.64       75.36     18.09 o
   2   4  28       57.22       84.38     27.12 o
   3   4  28      257.03      283.91     27.18 o
   4   4  28       76.69       12.06     24.11 o
   5   4  28      105.00       99.49     30.15 o
   6   4  28       60.52       66.30     27.12 o
   7   4  28       29.23      -21.09     39.16 o
   8   4  28       25.44       60.25     42.17 o
   1   5  28        0.02        6.02     18.07 o
   2   5  28      155.37      126.71     24.13 o
   3   5  28      189.00      135.80     24.14 o
   4   5  28       78.26       42.20     27.13 o
   5   5  28       37.65       54.23     33.14 o
   6   5  28      194.57      226.30     57.33 o
   7   5  28      101.51      114.55     45.22 o
   8   5  28       29.31       24.10     42.18 o
   0   6  28     2827.93     3072.72    294.56 o
   1   6  28      230.08      262.66     27.17 o
   2   6  28        0.10       24.09     30.12 o
   3   6  28      759.13      740.50     81.94 o
   4   6  28      147.67      123.66     33.18 o
   5   6  28        8.99        6.02     33.13 o
   6   6  28       24.81       36.15     42.17 o
   7   6  28        4.00       60.24     48.19 o
   1   7  28      125.47      168.87     30.16 o
   2   7  28      366.62      353.65     48.36 o
   3   7  28       14.13       15.06     33.13 o
   4   7  28       10.24       69.28     36.14 o
   5   7  28       31.49       18.08     39.16 o
   6   7  28       63.02       24.11     36.16 o
   7   7  28        0.26      -48.19     48.19 o
   0   8  28      248.27      184.15     60.38 o
   1   8  28        3.86       -3.01     33.13 o
   2   8  28        0.18       -3.01     42.16 o
   3   8  28        0.04        3.01     30.12 o
   4   8  28        0.26       27.11     48.19 o
   5   8  28       48.53       18.08     42.18 o
   6   8  28       64.01       -3.01     63.28 o
   1   9  28      167.66      108.59     48.26 o
   2   9  28      273.88      178.13     60.38 o
   3   9  28       17.07       81.33     66.27 o
   4   9  28        8.54      -18.07     51.20 o
   0  10  28        0.55       93.37     99.39 o
   1  10  28       21.41      105.43     63.26 o
   2  10  28        0.02       -9.04     99.39 o
   3  10  28      703.55      724.07     99.98 o
   1   1  29        8.46       15.06     12.05 o
   2   1  29       79.56       60.29     18.09 o
   3   1  29      169.90      199.17     21.12 o
   4   1  29      275.33      308.14     33.23 o
   5   1  29      291.32      314.19     33.23 o
   6   1  29      594.52      696.83     75.74 o
   7   1  29        1.00       -3.01     36.14 o
   8   1  29      423.24      332.56     93.72 o
   9   1  29       39.38       39.17     45.19 o
   0   2  29      360.89      317.62     33.27 o
   1   2  29      744.31      787.02     39.50 o
   2   2  29     4305.77     4817.58    192.83 o
   3   2  29        0.39       -3.01     18.07 o
   4   2  29     1693.45     1907.77     88.95 o
   5   2  29       29.85       30.13     27.11 o
   6   2  29     1201.72     1185.47    124.95 o
   7   2  29       31.82       66.28     30.13 o
   8   2  29        6.13        3.01     39.16 o
   9   2  29      315.90      404.66     72.48 o
   1   3  29       55.74       36.16     15.07 o
   2   3  29      405.98      378.22     27.23 o
   3   3  29      323.02      371.78     33.25 o
   4   3  29     3202.22     3692.47    221.05 o
   5   3  29       32.67       69.29     30.13 o
   6   3  29      198.26      223.30     48.28 o
   7   3  29      203.81      247.43     57.33 o
   8   3  29       21.75       18.07     36.15 o
   9   3  29       21.92      -66.27     66.27 o
   0   4  29      219.06      172.10     33.21 o
   1   4  29      638.11      567.25     39.43 o
   2   4  29        6.66        0.00     21.08 o
   3   4  29       72.19      102.48     24.11 o
   4   4  29       88.82      111.54     27.13 o
   5   4  29        3.07      -39.15     39.15 o
   6   4  29      351.62      365.64     90.66 o
   7   4  29      188.47      187.05     63.36 o
   8   4  29        2.61      -39.15     45.18 o
   1   5  29       52.66       42.19     24.11 o
   2   5  29     1807.32     1961.20    122.77 o
   3   5  29       47.82       24.11     24.11 o
   4   5  29      396.18      356.80     57.45 o
   5   5  29        3.78       21.08     33.13 o
   6   5  29        0.07      -30.12     33.13 o
   7   5  29       20.60      -42.17     42.17 o
   8   5  29       23.66       15.06     48.20 o
   0   6  29        1.40       18.07     57.22 o
   1   6  29      302.64      184.29     30.21 o
   2   6  29        3.63       -6.02     27.11 o
   3   6  29      635.42      548.57     66.68 o
   4   6  29        0.12      -12.05     30.12 o
   5   6  29       89.94      114.54     45.21 o
   6   6  29      802.35      976.76    263.91 o
   7   6  29        1.05      -30.12     39.15 o
   1   7  29      157.36      111.61     30.16 o
   2   7  29      197.72      196.14     39.23 o
   3   7  29        9.64       21.08     39.16 o
   4   7  29      106.20       90.44     36.18 o
   5   7  29      234.23      274.65     84.51 o
   6   7  29       10.04      -15.06     36.14 o
   0   8  29       16.63       27.11     72.29 o
   1   8  29      153.83      159.85     42.23 o
   2   8  29       95.65      123.59     42.20 o
   3   8  29      232.37      190.14     63.38 o
   4   8  29       23.41       -3.01     42.17 o
   5   8  29       74.47       48.22     51.23 o
   1   9  29       88.89      108.51     48.23 o
   2   9  29       66.39       18.08     42.19 o
   3   9  29        0.00       -3.01     45.18 o
   4   9  29        1.22       81.32     57.22 o
   0  10  29       80.11      -33.15    150.69 o
   1  10  29       53.60       63.28     69.30 o
   2  10  29       45.09       42.18     93.40 o
   0   0  30      293.62      275.04     36.27 o
   1   0  30        7.27      -18.07     21.08 o
   2   0  30      875.94      982.75     73.02 o
   3   0  30      137.12      138.76     24.13 o
   4   0  30      474.61      329.98     42.38 o
   5   0  30      721.35      776.78    106.20 o
   6   0  30      337.36      383.77     75.55 o
   7   0  30      514.63      463.02    151.31 o
   8   0  30        1.48       60.24     63.25 o
   9   0  30        2.90       12.05     93.37 o
   1   1  30      173.57      205.22     18.11 o
   2   1  30      119.86      129.69     18.10 o
   3   1  30      888.87      982.53     48.67 o
   4   1  30      766.80      810.81     57.70 o
   5   1  30        0.72      -12.05     24.09 o
   6   1  30      204.32      153.91     33.20 o
   7   1  30      150.35       99.53     39.21 o
   8   1  30        8.64       24.10     45.18 o
   9   1  30       84.30      108.50     75.35 o
   0   2  30     1822.30     1913.14    135.33 o
   1   2  30        3.03        9.04     18.07 o
   2   2  30        2.32       -3.01     21.08 o
   3   2  30      624.52      743.00     45.49 o
   4   2  30      567.57      566.62     48.48 o
   5   2  30       69.52      123.57     30.14 o
   6   2  30      330.60      335.38     51.36 o
   7   2  30      387.42      435.25     81.61 o
   8   2  30       45.18      111.48     57.25 o
   9   2  30       12.17      -30.12     87.35 o
   1   3  30       35.78       48.21     18.08 o
   2   3  30      227.19      229.48     24.16 o
   3   3  30      332.24      335.51     33.25 o
   4   3  30        0.95       24.09     24.09 o
   5   3  30      192.13      132.77     33.19 o
   6   3  30        9.80        0.00     30.12 o
   7   3  30       30.72       51.21     39.16 o
   8   3  30       37.04       15.06     42.18 o
   0   4  30      166.95      199.14     36.21 o
   1   4  30        0.09      -15.06     18.07 o
   2   4  30       29.80       30.13     18.08 o
   3   4  30      220.79      253.58     33.21 o
   4   4  30      135.88      159.85     27.14 o
   5   4  30       80.13       96.45     30.14 o
   6   4  30       29.93       27.11     30.13 o
   7   4  30       30.09      -42.18     42.18 o
   8   4  30       65.75      108.49     42.19 o
   1   5  30      137.60      156.84     24.13 o
   2   5  30        5.90      -18.07     30.12 o
   3   5  30       92.96       72.35     24.12 o
   4   5  30      672.12      670.00     72.76 o
   5   5  30      126.43      174.89     48.25 o
   6   5  30      875.57      965.37    230.72 o
   7   5  30       21.92       12.05     36.15 o
   0   6  30      138.28      108.58     42.22 o
   1   6  30      933.48      775.22     82.08 o
   2   6  30      298.70      250.72     42.29 o
   3   6  30      414.10      384.04     54.43 o
   4   6  30      131.23       99.51     36.19 o
   5   6  30      229.95      235.41     75.45 o
   6   6  30       43.22       96.41     51.22 o
   7   6  30       76.49       99.45     57.26 o
   1   7  30      126.19       63.32     33.17 o
   2   7  30       10.09      -33.13     33.13 o
   3   7  30      148.18      193.02     45.24 o
   4   7  30        5.05        6.02     30.12 o
   5   7  30      416.73      525.98    196.49 o
   6   7  30      200.22       99.56     48.27 o
   0   8  30      478.76      623.17    148.23 o
   1   8  30       26.58       24.10     36.15 o
   2   8  30      226.58      159.95     51.31 o
   3   8  30       36.28       -9.04     36.15 o
   4   8  30       17.40       42.17     51.21 o
   5   8  30       24.09      -51.21     51.21 o
   1   9  30        0.33      -36.14     36.14 o
   2   9  30       24.99      -33.14     51.21 o
   3   9  30       23.16       75.31     69.28 o
   4   9  30        2.12      313.23    183.72 o
   0  10  30      370.32      697.89    184.29 o
   1  10  30       52.34        6.03     75.33 o
   1   1  31       79.16       69.33     18.09 o
   2   1  31      456.08      493.45     30.27 o
   3   1  31      442.63      502.39     33.29 o
   4   1  31      597.44      642.53     54.55 o
   5   1  31       63.27      117.53     30.14 o
   6   1  31      100.38       87.43     36.18 o
   7   1  31        0.03      -21.08     30.12 o
   8   1  31      156.87      111.59     63.33 o
   0   2  31       49.84       54.24     30.13 o
   1   2  31        3.24      -18.07     21.08 o
   2   2  31      311.34      272.00     27.20 o
   3   2  31      445.65      456.98     36.32 o
   4   2  31       68.54       48.22     27.13 o
   5   2  31      386.17      380.95     54.42 o
   6   2  31        5.05      -24.10     30.12 o
   7   2  31      207.84      220.28     60.35 o
   8   2  31        1.44       -3.01     39.15 o
   1   3  31      289.52      302.14     27.19 o
   2   3  31       48.04       21.09     18.08 o
   3   3  31      176.32      126.73     27.16 o
   4   3  31       86.06       63.30     27.13 o
   5   3  31      287.20      268.81     39.26 o
   6   3  31      521.77      499.38     90.80 o
   7   3  31        0.71       -6.02     30.12 o
   8   3  31        7.59       36.14     39.16 o
   0   4  31       29.54        3.01     27.11 o
   1   4  31      395.00      362.94     33.27 o
   2   4  31     1250.61     1431.10     82.39 o
   3   4  31      151.19      129.71     27.15 o
   4   4  31      178.05      159.91     30.17 o
   5   4  31      112.40      117.59     42.21 o
   6   4  31       39.81       84.36     48.21 o
   7   4  31      192.36      265.49     96.54 o
   8   4  31        0.94       18.07     48.19 o
   1   5  31       13.19        6.02     21.09 o
   2   5  31       25.07       30.13     24.10 o
   3   5  31       48.63       27.12     24.11 o
   4   5  31      832.17      941.14    103.22 o
   5   5  31        0.32       57.22     39.15 o
   6   5  31       44.10       12.05     30.13 o
   7   5  31        4.24       42.17     36.14 o
   0   6  31        1.83       39.15     45.18 o
   1   6  31       32.07      -30.13     30.13 o
   2   6  31       52.38        0.00     27.12 o
   3   6  31      343.28      410.95     90.65 o
   4   6  31      146.28      156.83     45.24 o
   5   6  31        4.46       42.17     36.14 o
   6   6  31        6.78       24.10     39.16 o
   7   6  31       20.29       93.38     93.38 o
   1   7  31      378.85      377.82     75.56 o
   2   7  31        0.99      -33.13     33.13 o
   3   7  31      337.16      368.58    102.72 o
   4   7  31       18.32       15.06     36.15 o
   5   7  31        7.21        3.01     42.17 o
   6   7  31        1.93      -57.22     57.22 o
   0   8  31        3.11       57.23     45.18 o
   1   8  31     1158.88     1308.62    310.42 o
   2   8  31        4.57        9.04     36.14 o
   3   8  31      169.59      123.67     54.29 o
   4   8  31      156.42      253.33    108.57 o
   5   8  31       20.71       39.16    129.53 o
   1   9  31       59.57      105.47     48.21 o
   2   9  31       22.09      -12.05     51.21 o
   3   9  31       12.10      -51.21     75.30 o
   0   0  32     7256.19     8579.01    737.94 o
   1   0  32        1.82       -3.01     24.09 o
   2   0  32      455.51      432.86     39.35 o
   3   0  32     1552.92     1619.72    131.66 o
   4   0  32      946.05      821.15    106.45 o
   5   0  32      430.64      350.86     72.59 o
   6   0  32       52.64       51.23     51.23 o
   7   0  32       64.52        9.04     69.31 o
   8   0  32      945.23     1159.89    564.76 o
   1   1  32      100.52      135.68     21.11 o
   2   1  32      236.96      214.40     21.14 o
   3   1  32      245.65      277.81     27.18 o
   4   1  32      351.41      305.30     33.25 o
   5   1  32        3.15       -3.01     30.12 o
   6   1  32       23.73       33.14     36.15 o
   7   1  32      170.63      211.15     66.36 o
   8   1  32        0.26        6.02     42.16 o
   0   2  32       37.72       63.27     24.10 o
   1   2  32      915.78      927.87     57.80 o
   2   2  32       22.86       24.10     18.08 o
   3   2  32       26.24       36.15     21.09 o
   4   2  32      157.15      129.71     33.18 o
   5   2  32      146.38      183.98     36.19 o
   6   2  32        6.63      -18.07     33.13 o
   7   2  32       10.82        6.02     36.14 o
   8   2  32        9.94        0.00     51.20 o
   1   3  32      273.32      293.01     33.23 o
   2   3  32      142.01      165.90     24.13 o
   3   3  32       17.44       48.20     30.12 o
   4   3  32      132.66      102.54     30.16 o
   5   3  32        0.83      -18.07     33.13 o
   6   3  32        0.00        6.02     30.12 o
   7   3  32       20.08        0.00     39.16 o
   8   3  32        9.18      -39.16     39.16 o
   0   4  32        0.19       30.12     27.11 o
   1   4  32       72.93       45.21     21.10 o
   2   4  32        1.63       24.09     24.09 o
   3   4  32     1153.44     1203.44    124.91 o
   4   4  32        1.79       51.20     30.12 o
   5   4  32       32.32       48.20     39.17 o
   6   4  32       46.88       90.39     42.18 o
   7   4  32        5.54      -42.17     42.17 o
   1   5  32        4.16       33.13     21.08 o
   2   5  32      632.41      657.67     72.74 o
   3   5  32      206.56      238.41     42.25 o
   4   5  32      125.57      138.71     39.20 o
   5   5  32        2.05       12.05     33.13 o
   6   5  32       99.08       90.43     57.27 o
   7   5  32        2.28       57.22     45.18 o
   0   6  32       25.48       30.13     39.16 o
   1   6  32       61.95      102.46     33.15 o
   2   6  32        2.94       33.13     33.13 o
   3   6  32       97.33       99.48     33.16 o
   4   6  32       30.78       36.15     33.14 o
   5   6  32        0.97      -18.07     39.15 o
   6   6  32       61.16       81.36     51.23 o
   1   7  32        2.28      -27.11     27.11 o
   2   7  32       14.85       36.15     33.13 o
   3   7  32        6.73        6.02     36.14 o
   4   7  32       67.98       75.34     48.22 o
   5   7  32       39.09       45.19     48.20 o
   0   8  32        2.70       12.05     45.18 o
   1   8  32      318.50      305.06     78.53 o
   2   8  32      242.66      235.42     84.51 o
   3   8  32       17.82      -21.09     39.16 o
   4   8  32       30.13       60.25     60.25 o
   1   9  32        0.91      -48.19     48.19 o
   2   9  32        7.31      -48.19     51.20 o
   3   9  32       18.48     -111.45    111.45 o
   1   1  33      390.18      408.32     33.27 o
   2   1  33      118.91      129.67     24.13 o
   3   1  33      114.93       81.42     21.11 o
   4   1  33       65.79       39.18     30.14 o
   5   1  33       76.25       54.25     30.14 o
   6   1  33       63.82       75.34     45.20 o
   7   1  33       16.42       54.22     51.21 o
   8   1  33      200.38      208.17     57.32 o
   0   2  33      100.70       84.42     27.14 o
   1   2  33     1049.31     1166.51     76.14 o
   2   2  33       95.60       78.39     21.10 o
   3   2  33      268.42      350.34     33.22 o
   4   2  33       53.71       12.05     36.16 o
   5   2  33       34.98        0.00     30.13 o
   6   2  33       17.67       -3.01     39.16 o
   7   2  33       34.16       45.19     48.20 o
   8   2  33       11.73      -12.05     57.23 o
   1   3  33      109.85      108.55     24.12 o
   2   3  33      126.80      117.61     27.14 o
   3   3  33       40.70       21.09     27.12 o
   4   3  33        2.17       24.09     30.12 o
   5   3  33       39.16       30.13     33.14 o
   6   3  33        3.90        3.01     36.14 o
   7   3  33      572.75      535.75    202.80 o
   0   4  33       79.75       57.27     33.16 o
   1   4  33      214.97      190.16     27.17 o
   2   4  33       28.79       87.37     30.13 o
   3   4  33        6.30       12.05     30.12 o
   4   4  33       38.26       45.19     33.14 o
   5   4  33       49.00       21.09     39.17 o
   6   4  33        0.19        0.00     36.14 o
   7   4  33       34.31        9.04     45.19 o
   1   5  33      272.83      229.51     36.24 o
   2   5  33        2.55      -21.08     24.09 o
   3   5  33      189.53      205.17     51.29 o
   4   5  33        1.63       -6.02     30.12 o
   5   5  33      249.72      229.41     66.41 o
   6   5  33      110.41      180.88     75.37 o
   7   5  33        0.20       36.14     57.22 o
   0   6  33      154.77      129.70     60.32 o
   1   6  33       26.50       30.13     33.14 o
   2   6  33       46.39       57.25     27.12 o
   3   6  33       79.38        9.04     33.15 o
   4   6  33       28.97       33.14     30.13 o
   5   6  33      146.75      108.56     54.28 o
   6   6  33      457.80      417.24     51.40 o
   1   7  33       97.50       84.41     42.20 o
   2   7  33        5.48       48.19     33.13 o
   3   7  33       52.33       78.34     51.22 o
   4   7  33      293.64      223.44     87.57 o
   5   7  33      223.64      292.70     63.37 o
   0   8  33        4.73       78.31     69.27 o
   1   8  33      102.10       66.32     48.23 o
   2   8  33       27.47       36.15     42.18 o
   3   8  33       84.26        3.01     51.24 o
   4   8  33       14.13      -12.05     72.29 o
   1   9  33      151.29       75.39     57.30 o
   2   9  33        6.99       96.38     72.29 o
   0   0  34     2346.00     2648.60    358.09 o
   1   0  34      540.59      663.39     81.79 o
   2   0  34     1816.92     2034.71    178.00 o
   3   0  34      658.85      709.52     72.77 o
   4   0  34      306.42      214.49     54.38 o
   5   0  34      367.14      392.91    136.01 o
   6   0  34       29.65       36.15     42.18 o
   7   0  34        5.16      -27.11     51.20 o
   8   0  34      501.03      423.43    105.86 o
   1   1  34        9.12       12.05     21.08 o
   2   1  34        7.59        9.04     24.10 o
   3   1  34     1219.45     1344.69     85.38 o
   4   1  34      121.77       78.40     33.17 o
   5   1  34       15.20        6.02     42.17 o
   6   1  34       16.31       36.15     54.22 o
   7   1  34        1.76       84.33     72.28 o
   8   1  34      212.39      289.65     93.53 o
   0   2  34     1145.74     1179.61    106.68 o
   1   2  34       16.01        6.02     24.10 o
   2   2  34      621.28      591.07     42.44 o
   3   2  34      485.64      490.30     51.45 o
   4   2  34       97.80       93.45     30.15 o
   5   2  34      657.90      606.10    124.25 o
   6   2  34        0.09      -48.19     48.19 o
   7   2  34      296.59      262.70    117.76 o
   1   3  34        4.13       18.07     24.10 o
   2   3  34     1087.20     1126.61     73.08 o
   3   3  34      520.12      451.07     57.52 o
   4   3  34       41.56       54.23     33.14 o
   5   3  34        5.51       15.06     33.13 o
   6   3  34       50.09       18.08     45.20 o
   7   3  34       10.49      -48.19     51.20 o
   0   4  34     1351.05     1318.70    180.10 o
   1   4  34       21.15        9.04     27.11 o
   2   4  34      842.94      768.32     78.96 o
   3   4  34       14.20       45.18     30.12 o
   4   4  34       50.84       30.13     33.15 o
   5   4  34        6.27      -39.16     39.16 o
   6   4  34       89.51       57.27     42.20 o
   7   4  34       92.19      129.61     45.21 o
   1   5  34        5.47       -9.04     27.11 o
   2   5  34        0.04        9.04     33.13 o
   3   5  34       34.54       -6.03     27.11 o
   4   5  34      537.54      541.76    151.33 o
   5   5  34       19.46       15.06     33.14 o
   6   5  34      751.75      860.87     54.56 o
   0   6  34      111.53       60.30     45.22 o
   1   6  34        0.24       18.07     39.15 o
   2   6  34       33.57       66.28     36.15 o
   3   6  34        0.27      -33.13     33.13 o
   4   6  34       76.99       27.12     36.17 o
   5   6  34      247.55      241.46     96.58 o
   6   6  34        2.25      -12.05     66.26 o
   1   7  34      110.41       66.33     42.21 o
   2   7  34      531.26      493.25    124.07 o
   3   7  34      122.46       87.44     57.29 o
   4   7  34       25.29        9.04     39.16 o
   5   7  34      188.85       90.50     75.41 o
   0   8  34      339.58      289.99    154.05 o
   1   8  34       94.69       18.09     42.20 o
   2   8  34      144.39       87.45     45.23 o
   3   8  34        3.10      -24.09     57.23 o
   1   1  35      847.12      893.23     69.88 o
   2   1  35     1968.86     2205.68    129.02 o
   3   1  35     1210.32     1249.71    115.83 o
   4   1  35      224.81      259.58     54.33 o
   5   1  35      149.90      153.82     57.30 o
   6   1  35      159.98      132.71     60.32 o
   7   1  35      225.11      214.25     90.53 o
   0   2  35     1521.42     1865.83    183.52 o
   1   2  35       15.61       36.15     24.10 o
   2   2  35       12.43       21.09     21.09 o
   3   2  35     1394.11     1544.87    143.50 o
   4   2  35      329.45      308.17     63.45 o
   5   2  35       31.22       51.22     36.15 o
   6   2  35        2.48      -45.18     45.18 o
   7   2  35        8.45       24.10     48.19 o
   1   3  35      590.98      611.99     63.62 o
   2   3  35        2.11       -6.02     27.11 o
   3   3  35       10.78       48.19     33.13 o
   4   3  35       26.39       15.06     33.14 o
   5   3  35      263.72      280.77     75.48 o
   6   3  35       23.17      -48.20     48.20 o
   7   3  35       44.41      -15.06     45.19 o
   0   4  35      311.39      296.06     54.38 o
   1   4  35       37.95       42.18     30.13 o
   2   4  35        5.00       12.05     27.11 o
   3   4  35       70.66       45.21     27.12 o
   4   4  35       11.09       54.22     39.16 o
   5   4  35      165.74      126.68     54.29 o
   6   4  35       37.94       24.10     33.14 o
   1   5  35      184.24      202.14     45.26 o
   2   5  35       64.44       57.26     30.14 o
   3   5  35      216.87      211.25     54.32 o
   4   5  35       69.61      144.66     51.23 o
   5   5  35       72.93       54.25     42.19 o
   6   5  35        3.93      -33.13     48.19 o
   0   6  35      245.68      217.34     81.50 o
   1   6  35       11.03       45.18     39.16 o
   2   6  35        9.35      -42.17     42.17 o
   3   6  35        0.93      -15.06     36.14 o
   4   6  35      175.17      208.13     78.43 o
   5   6  35       18.40       -3.01     39.16 o
   1   7  35       21.17       42.17     42.17 o
   2   7  35       21.14       -6.02     39.16 o
   3   7  35        0.02       63.25     57.22 o
   4   7  35      169.31      159.85     48.26 o
   0   8  35       35.42       69.29     66.28 o
   1   8  35        0.14       60.24     39.15 o
   2   8  35        9.60      -21.08     51.20 o
   0   0  36     8438.16    10316.72   1347.08 o
   1   0  36      426.34      402.30     63.52 o
   2   0  36     2722.73     3390.06    501.09 o
   3   0  36       37.10       24.10     42.18 o
   4   0  36      809.38     1177.58    342.95 o
   5   0  36      258.38      286.80    108.68 o
   6   0  36      286.90      217.40    138.90 o
   7   0  36        1.31      108.43     93.37 o
   1   1  36        2.23       21.08     30.12 o
   2   1  36     1543.98     1553.46    159.02 o
   3   1  36      242.07      313.97     45.28 o
   4   1  36       24.80        3.01     39.16 o
   5   1  36       70.30       75.34     45.21 o
   6   1  36       55.32       60.27     51.23 o
   7   1  36       75.66       18.08     57.26 o
   0   2  36       46.91        9.04     48.21 o
   1   2  36        2.45        9.04     21.08 o
   2   2  36      500.61      556.91     63.56 o
   3   2  36        1.79       21.08     27.11 o
   4   2  36        0.02       33.13     33.13 o
   5   2  36        3.34       24.09     39.15 o
   6   2  36       16.35        3.01     42.17 o
   7   2  36        3.31      -75.30     75.30 o
   1   3  36       60.47       51.23     27.12 o
   2   3  36       62.99       63.29     27.12 o
   3   3  36      146.44      120.64     39.21 o
   4   3  36       40.30       30.13     36.15 o
   5   3  36       54.55       69.30     57.25 o
   6   3  36      147.41      144.75     72.38 o
   7   3  36        2.58      -18.07     84.33 o
   0   4  36       72.45       30.14     42.19 o
   1   4  36      347.15      317.29     54.39 o
   2   4  36       12.63       51.21     30.12 o
   3   4  36        5.41      -12.05     42.17 o
   4   4  36      167.50      177.97     60.33 o
   5   4  36      390.48      341.50    136.00 o
   6   4  36       89.10      129.61     45.21 o
   1   5  36      145.11      138.73     39.21 o
   2   5  36       51.64       39.17     30.13 o
   3   5  36        1.33       -6.02     33.13 o
   4   5  36      569.21      644.75    202.81 o
   5   5  36      185.26      162.90     81.45 o
   6   5  36       76.58      189.86    105.48 o
   0   6  36       32.69        9.04     48.20 o
   1   6  36       22.91       54.22     39.16 o
   2   6  36        5.77       57.23     45.18 o
   3   6  36        8.55      -33.13     42.17 o
   4   6  36        1.57      -45.18     45.18 o
   5   6  36      496.38      511.12     69.56 o
   1   7  36       20.20       87.36     51.21 o
   2   7  36      308.21      374.46    129.85 o
   3   7  36       13.71        3.01     45.18 o
   4   7  36      182.70      156.85     66.36 o
   0   8  36      218.35      211.21    108.62 o
   1   8  36      201.64      150.85     51.29 o
   1   1  37      522.73      647.85     78.71 o
   2   1  37       18.68      -15.06     36.15 o
   3   1  37      176.03      174.98     45.25 o
   4   1  37       66.88       81.37     39.18 o
   5   1  37       24.38       63.26     42.17 o
   6   1  37       39.87       42.18     51.22 o
   7   1  37        0.31      -18.07     69.27 o
   0   2  37       66.91       99.45     45.21 o
   1   2  37        1.22        0.00     27.11 o
   2   2  37       21.59        9.04     27.11 o
   3   2  37        6.89      -30.12     30.12 o
   4   2  37       78.22       27.13     36.17 o
   5   2  37       23.64       -3.01     39.16 o
   6   2  37       39.65       18.08     42.18 o
   1   3  37       69.06       93.43     30.14 o
   2   3  37        0.00      -12.05     30.12 o
   3   3  37       15.76        6.02     36.15 o
   4   3  37       31.88       18.08     42.18 o
   5   3  37        2.62       -9.04     39.15 o
   6   3  37       57.42       75.33     54.24 o
   0   4  37      142.52       69.36     57.30 o
   1   4  37      594.36      536.07     93.89 o
   2   4  37       33.38       -3.01     27.11 o
   3   4  37       70.71      102.47     42.19 o
   4   4  37       59.91       81.36     42.19 o
   5   4  37       58.28       63.28     48.21 o
   6   4  37      100.29       45.21     60.29 o
   1   5  37      187.93      196.10     63.36 o
   2   5  37        2.87       42.17     33.13 o
   3   5  37       62.89       60.27     42.19 o
   4   5  37       12.38       75.30     51.21 o
   5   5  37        2.85       78.31     72.28 o
   0   6  37        2.35      -36.14     72.28 o
   1   6  37       14.59       54.22     51.21 o
   2   6  37       74.07       99.45     57.26 o
   3   6  37       28.27       51.21     45.19 o
   4   6  37        7.27       75.30     42.17 o
   1   7  37        1.34        0.00     42.17 o
   2   7  37        2.65        9.04     51.20 o
   3   7  37       17.10       27.11     51.21 o
   0   0  38      299.89      293.00     96.66 o
   1   0  38      579.86      648.15    109.03 o
   2   0  38      369.44      411.05    114.85 o
   3   0  38      622.54      811.88    299.91 o
   4   0  38        2.99       42.17     48.19 o
   5   0  38       32.58       42.18     72.30 o
   6   0  38      415.22      332.48    202.51 o
   1   1  38      442.84      453.70     60.49 o
   2   1  38        1.67      -15.06     42.17 o
   3   1  38       24.11        0.00     30.12 o
   4   1  38      808.87      879.87    315.54 o
   5   1  38       35.17       39.17     48.20 o
   6   1  38       54.77       30.13     48.21 o
   0   2  38       14.38      132.54     57.23 o
   1   2  38     1921.58     2217.33    389.49 o
   2   2  38      506.35      626.43    108.94 o
   3   2  38        1.19      -18.07     33.13 o
   4   2  38        3.90      -15.06     36.14 o
   5   2  38      103.00       66.32     45.22 o
   6   2  38      124.08      -33.16     69.34 o
   1   3  38       69.73       51.23     39.18 o
   2   3  38      299.82      289.94     54.36 o
   3   3  38      343.30      350.47     90.64 o
   4   3  38      154.94      102.54     48.26 o
   5   3  38        7.87      -54.22     54.22 o
   6   3  38      139.75       30.15     66.34 o
   0   4  38       15.28       -9.04     48.20 o
   1   4  38       84.58       51.24     39.18 o
   2   4  38       44.90      111.48     42.18 o
   3   4  38        6.61        6.02     30.12 o
   4   4  38       46.07       18.08     42.18 o
   5   4  38        5.85      -57.23     63.25 o
   1   5  38        5.05        9.04     39.15 o
   2   5  38       80.57       78.36     36.17 o
   3   5  38        0.19       45.18     36.14 o
   4   5  38       21.05      -48.20     48.20 o
   5   5  38        2.33       81.32     48.19 o
   0   6  38        1.05      -93.37     93.37 o
   1   6  38        6.49       -3.01     36.14 o
   2   6  38       10.39       30.12     45.18 o
   3   6  38        1.08       18.07     39.15 o
   4   6  38        0.29       -9.04     54.21 o
   1   7  38      109.30       90.44     42.20 o
   2   7  38      390.19      335.40     48.35 o
   1   1  39      107.00       90.45     36.18 o
   2   1  39       14.39       27.11     33.13 o
   3   1  39      162.01      159.86     75.41 o
   4   1  39        9.79      -15.06     45.18 o
   5   1  39        3.57      -33.13     42.17 o
   6   1  39        3.40       66.26     75.30 o
   0   2  39      297.00      247.66     81.55 o
   1   2  39     2069.53     2228.69    368.38 o
   2   2  39       26.55       33.14     39.16 o
   3   2  39      141.09      150.78     63.33 o
   4   2  39        9.71       15.06     42.17 o
   5   2  39        0.25       -9.04     51.20 o
   6   2  39        2.31       18.07     78.31 o
   1   3  39       64.54       48.22     33.15 o
   2   3  39      950.82     1133.14    267.34 o
   3   3  39       34.70       -6.03     33.14 o
   4   3  39        7.05       42.17     51.20 o
   5   3  39       32.29      -75.32     75.32 o
   0   4  39       18.91       18.07     45.18 o
   1   4  39        0.41        0.00     30.12 o
   2   4  39        0.94       24.09     33.13 o
   3   4  39        6.74       18.07     36.14 o
   4   4  39       20.80       30.12     39.16 o
   5   4  39        0.17      -60.24     63.25 o
   1   5  39       33.32       18.08     42.18 o
   2   5  39       95.34      129.61     54.26 o
   3   5  39        6.09        6.02     36.14 o
   4   5  39        2.38       12.05     42.17 o
   0   6  39      151.59      156.82    108.57 o
   1   6  39       25.11       39.16     42.17 o
   2   6  39       19.70       21.09     45.18 o
   3   6  39        9.92      -33.13     54.22 o
   0   0  40      139.03      235.22    114.60 o
   1   0  40       25.87       12.05     48.20 o
   2   0  40       99.26      129.62     69.33 o
   3   0  40       75.61       54.25     57.26 o
   4   0  40        7.29      -42.17     66.26 o
   5   0  40        0.97       15.06     66.26 o
   1   1  40      576.38      587.41    109.00 o
   2   1  40      464.39      447.64    139.13 o
   3   1  40       15.71       18.07     45.18 o
   4   1  40       20.48       15.06     45.18 o
   5   1  40       10.07       60.24     51.20 o
   0   2  40      701.79      645.66    169.75 o
   1   2  40      665.85      739.37    203.02 o
   2   2  40       27.68       69.29     39.16 o
   3   2  40        4.42       18.07     42.17 o
   4   2  40      181.17      117.65     75.41 o
   5   2  40        5.19      -15.06     81.32 o
   1   3  40       73.89        9.04     30.14 o
   2   3  40       42.99       75.32     36.16 o
   3   3  40       17.96      -45.18     45.18 o
   4   3  40        0.14        3.01     42.16 o
   5   3  40       36.34        3.01     57.24 o
   0   4  40        0.39      -24.09     39.15 o
   1   4  40      249.14      304.86     81.50 o
   2   4  40       59.72       12.05     30.13 o
   3   4  40        0.00      -21.08     42.16 o
   4   4  40       14.32       66.27     45.18 o
   1   5  40       88.53      156.73     72.34 o
   2   5  40        7.72       27.11     39.16 o
   3   5  40        0.82       66.26     45.18 o
   0   6  40      225.25      274.60     75.44 o
   1   6  40       19.64      -24.10     42.17 o
   2   6  40      212.74      211.20     63.36 o
   1   1  41      122.90      223.12     72.36 o
   2   1  41       53.65       39.17     51.22 o
   3   1  41      153.70      138.73     75.40 o
   4   1  41       85.23       87.41     75.35 o
   5   1  41      571.24      668.81    157.37 o
   0   2  41       92.61      156.74     81.39 o
   1   2  41      306.00      262.75     81.54 o
   2   2  41        8.46        0.00     33.13 o
   3   2  41        3.43        3.01     45.18 o
   4   2  41       51.12      132.58     51.22 o
   5   2  41       80.40      -30.14     90.41 o
   1   3  41      136.66      168.86     63.32 o
   2   3  41      170.89      180.98     78.42 o
   3   3  41       26.09       63.26     54.22 o
   4   3  41       13.20      -57.23     57.23 o
   0   4  41      419.80      395.99    229.74 o
   1   4  41       31.89      117.49     57.24 o
   2   4  41      154.03      147.77     63.33 o
   3   4  41        1.52      -33.13     51.20 o
   4   4  41       30.45      -12.05     87.36 o
   1   5  41        1.41       30.12     48.19 o
   2   5  41        6.33       27.11     39.16 o
   0   0  42        9.70       18.07     75.30 o
   1   0  42      701.85      842.52    303.06 o
   2   0  42       10.05      126.51    123.49 o
   3   0  42       23.96       21.09     72.30 o
   4   0  42      231.71      334.97     96.57 o
   1   1  42      214.49      241.40     78.46 o
   2   1  42        1.19       -9.04     54.21 o
   3   1  42      288.11      295.89    129.83 o
   4   1  42        8.78       24.10    102.41 o
   0   2  42     1212.21     1248.06    861.47 o
   1   2  42       26.33       30.12     48.20 o
   2   2  42        0.70       24.09     60.24 o
   3   2  42        0.16      -27.11     57.22 o
   4   2  42        1.41       15.06     84.33 o
   1   3  42        7.68      -27.11     39.16 o
   2   3  42        0.04       66.26     51.20 o
   3   3  42      119.05      174.86     57.28 o
   0   4  42      331.13      320.16    196.32 o
   1   4  42      319.73      374.49     45.30 o
   2   4  42        5.02        3.01     39.15 o
   3   4  42       17.07       12.05     51.21 o
   1   5  42       68.24       90.41     57.26 o
   1   1  43       26.24       42.17     48.20 o
   2   1  43       23.37       39.16     48.20 o
   3   1  43       45.05       54.23     45.19 o
   0   2  43      436.00      453.48    229.76 o
   1   2  43       78.87      168.78     78.36 o
   2   2  43       49.59       72.31     45.20 o
   3   2  43       15.08        3.01     69.28 o
   1   3  43       66.66       60.27     45.20 o
   2   3  43       36.79      -21.09     45.19 o
   3   3  43        3.83      156.62     81.32 o
   0   4  43      736.61      833.40     90.92 o
   1   4  43       61.88       78.35     51.23 o
   2   4  43       52.89       60.26     63.28 o
   0   0  44       39.02       12.05     87.37 o
   1   0  44       72.01        0.00     57.26 o
   2   0  44       10.44      -18.07     57.23 o
   3   0  44       67.89       66.30     84.38 o
   1   1  44      609.34      656.97     54.50 o
   2   1  44       40.56      102.44     42.18 o
   3   1  44       39.37      108.46     75.32 o
   0   2  44      382.34      386.77     63.45 o
   1   2  44      185.75      129.71     51.28 o
   2   2  44        5.73      -36.14     57.23 o
   1   3  44      111.13      189.92     54.26 o
   1   1  45       46.88       27.12     60.26 o
   0   2  45        1.63       45.18     87.34 o
   1   2  45        0.44       18.07     60.24 o
 
